# Supplementary material for: Whole Blood Transcriptome Analysis in Children with Sickle Cell Anemia
Source: Front Genet. 2022 Jan 13;12:737741. doi: 10.3389/fgene.2021.737741 (PMC8793691; doi:10.3389/fgene.2021.737741)
Supplement: Supplementary file 1 [file Table2.XLSX]

## Sheet: Participants
Sample ID	Number of Alignments	DISEASE	Attribute	CA	Sex	Age (Yr)	Hx-Hu	Hu-RBCtrx	Hx-ACS	Weight	Height	BMI	RBC	Hb	Hct	HBF %	HBF g/dl
GE001	44181325	SCA	AA	No	Male	7	y	n	y	23.3	125.5	14.5	4.16	8.7	27.9	5.2	0.754
GE002	32665293	SCA	AA	No	Female	10	n	n	y	32.2	131.5	18.6		10.3		23.5	4.371
GE006	17452199	SCA	AA	No	Female	4	n	n	y	16.6	107	14.5	2.9	8.5	25.1	16.2	2.349
GE007	12810148	SCA	AA	No	Female	8	n	n	n	22.7	121.5	15.4	5.13	12.3	37.9	na	na
GE008	18518743	SCA	AA	No	Male	8	n	n	n	23.5	133	13.3	2.82	8.5	24.7	28.2	3.7506
GE009	26998474	SCA	AA	No	Male	13	n	n	n	34.5	143	16.9	3.48	9.7	28.8	na	na
GE010	29114828	SCA	AA	No	Female	14	n	n	y	57.1	156	23.4	2.62	7.8	20.2	5.3	1.2402
GE011	26706954	SCA	AA	Yes	Female	14	n	n	n	64.5	172	21.8	2.85	8.9	24.6	16.9	3.6842
GE012	16687142	SCA	AA	No	Female	6	n	n	n	21.7	116	16.1	3.1	8.7	24.6	2.9	0.4669
GE013	14139906	SCA	AA	No	Male	8	n	y	n	22.8	123.2	15	2.55	9	25	10.7	1.605
GE014	23714261	SCA	AA	No	Female	5	n	n	y	16.2	102.5	15.4	3.3	9.5	28.1	19.2	2.9568
GE016	19699442	SCA	AA	No	Female	4	n	n	n	15.6	97.5	16.4	3.22	8.7	25.1	7	1.148
GE018	39303815	SCA	AA	No	Female	7	n	n	n	19.8	118	14.2	2.58	8.5	24.2	16.3	2.9177
GE019	45744299	SCA	AA	No	Male	3	n	n	n	18.4	101.5	17.9	2.18	7.5	20.5	na	na
GE023	25669070	SCA	AA	No	Female	3	n	n	n	11.4	87.2	15	2.79	8	23.4	28.4	4.4588
GE025	31614023	SCA	AA	No	Female	9	n	y	n	25.2	132.4	14.4	4.28	9.2	29.4	12.3	1.8819
GE026	24445314	SCA	AA	No	Male	5	n	n	n	20.8	115	15.7		10.6		22.6	3.7742
GE027	41846308	SCA	AA	No	Male	9	n	y	y	25.3	128.5	15.3	2.73	7.6	21.4	na	na
GE028	41206636	SCA	AA	No	Female	11	n	y	y	41.9	158.5	16.7	3.67	9.1	27.9	17	2.788
GE029	30643664	SCA	AA	No	Male	14	n	n	n	70.4	173.5	23.4	3.1	9.1	27.1	14.4	2.9376
GE031	33467898	SCA	AA	No	Female	6	n	n	n	19.1	108	16.4	3.27	8.9	27.3	21.9	3.4602
GE032	18864525	SCA	AA	No	Female	11	n	y	n	20.4	141	20.4	2.51	7.6	22.2	26	4.082
GE033	6607707	SCA	AA	Yes	Female	3	n	n	y	13.7	96	13.7	2.93	8.4	25.3	16.4	3.1652
GE034	16915285	SCA	AA	Yes	Male	5	n	n	y	17.1	104	15.8	2.96	8.2	24.6	4.2	0.6762
GE036	15785509	SCA	AA	No	Female	15	y	y	y	21.5	117	15.7		8.1		8.4	1.8816
GE037	14568412	SCA	AA	No	Female	0	n	y	y	44.1	151	19.3		8		15.6	3.0888
GE038	35866867	SCA	AA	No	Male	0	n	y	n	38.1	154	16.1		9.1		11.8	1.888
GE101	24353026	Control	TT	No	Female	12	n	n	n	58	161	22.4	5.21	12.5	38.4	1	0.172
GE102	29625860	Control	TT	No	Female	11	n	n	n	51	160	19.8	4.43	12.4	38.2	1	0.227
GE103	11740753	Control	TT	No	Female	6	n	n	n	26	127	16	4.92	12.7	39.1	1	0.164
GE105	40017281	Control	TT	No	Male	8	n	n	n	34	140	17.2	4.57	12.5	38	1	0.177
GE106	58700823	Control	TT	No	Male	11	n	n	n	58	160	22.7	4.09	12.3	38.1	1	0.227
GE107	20374715	Control	AT	No	Female	9	n	n	n	29	132	16.4	4.66	13.3	42.1	1	0.201
GE108	28787458	Control	AT	No	Male	9	n	n	n	31	133	17.7	4.81	12.4	38.8	1	0.27
GE112	21140369	Control	TT	No	Female	17	n	n	n	54	155	22.7	4.76	12.9	40.5	1	0.222
GE113	32289724	Control	TT	No	Female	12	n	n	n	49	156	20.1	4.29	12.3	37.1	1	0.149
GE114	47153325	Control	TT	No	Female	16	n	n	n	75	166	27	4.19	12.6	38	1	0.173
GE116	24182796	Control	TT	No	Male	13	n	n	n	65	171	22.2	4.65	14.1	42.7	1	0.269
GE117	51865016	Control	TT	No	Female	8	n	n	n	25	130	14.9	4.24	12.5	37.7	1	0.228
GE118	50118568	Control	TT	No	Male	8	n	n	n	26	123	17.3	4.37	11.6	35.8	1	0.178
GE123	12608208	Control	TT	No	Male	16	n	n	n	88	180	26.9	5.03	14.7	45.7	1	0
GE124	29046100	Control	TT	No	Female	17	n	n	n	60	163	22.8	4.92	13.6	43.1	1	0.207
GE125	56026847	Control	TT	No	Male	13	n	n	n	46	161	17.8	5.11	15	46.4	1	0
GE126	32913851	Control	TT	No	Female	15	n	n	n				3.95	12.9	38.8	1	0
GE127	20258479	Control	TT	No	Male	17	n	n	n	60	170	20.7	5.82	15.3	48.3	1	0

## Sheet: Gene expression (RPKM)
ID	GE001	GE002	GE006	GE007	GE008	GE009	GE010	GE011	GE012	GE013	GE014	GE016	GE018	GE019	GE023	GE025	GE026	GE027	GE028	GE029	GE031	GE032	GE033	GE034	GE036	GE037	GE038	GE101	GE102	GE103	GE105	GE106	GE107	GE108	GE112	GE113	GE114	GE116	GE117	GE118	GE123	GE124	GE125	GE126	GE127
Trimmed Mean	0.351099	0.193396	0.293935	0.395582	0.307351	0.274357	0.417272	0.296454	0.285971	0.156995	0.239856	0.351011	0.201236	0.120824	0.256125	0.272975	0.268497	0.269855	0.225962	0.207923	0.317543	0.187064	0.407508	0.296695	0.332719	0.245763	0.233343	0.40272	0.306495	0.564723	0.360798	0.234339	0.460354	0.647101	0.38411	0.281754	0.483827	0.77676	0.385055	0.304639	0.45946	0.411816	0.499581	0.418546	0.507876
5S_rRNA	0.927844	8.30127	2.53309	0.276565	5.0644	3.38113	1.03403	0.922582	0.674321	5.81091	7.66601	0.977328	8.41191	1.93984	5.11614	3.24785	4.61987	7.60353	1.8744	12.7319	1.47959	9.30723	0.144934	3.74411	3.16849	7.97825	5.84579	0.385587	0.510463	0.0514533	1.97933	1.18776	0.342444	0.637682	3.48908	0.819693	0.283981	0.462445	1.28588	0.931483	1.44461	3.18287	0.456952	1.13553	0.573263
7SK	1.66952	1.05074	3.32792	1.25397	0.789983	1.08726	1.14919	2.16543	1.715	0.968871	1.51687	1.68857	1.64351	0.494601	2.2173	0.893128	1.00792	0.932819	1.58808	1.64411	0.82062	1.03317	1.2257	1.28923	1.50352	2.43414	1.31611	0.392187	1.73437	0.619706	1.00557	0.804219	0.972653	0.833331	1.87395	1.36327	1.39734	0.756588	1.73761	1.89803	1.42917	1.33437	0.798622	1.80804	2.03109
A2M-AS1	1.62097	0.435376	1.75243	0.911641	0.563503	0.933255	0.356337	0.256947	0.747065	0.729443	0.772826	1.73112	0.208873	0.275023	1.05911	1.2453	0.477756	1.61486	0.448333	0.67393	0.289017	1.35196	0.424663	1.32051	0.403644	0.75898	1.22553	2.07127	1.38063	2.78907	0.718215	1.28616	1.19269	1.37327	0.65533	1.19045	0.963456	1.57178	1.31229	0.836021	1.1042	0.803536	1.07111	1.20394	1.48207
AAAS	0.409731	0.506227	0.381371	0.535352	0.198547	0.417357	0.284946	0	0.131612	0.385522	0.204226	0.182985	0.294381	0.193805	0.258349	0.25548	0.830214	0.251023	0.245104	0.489752	0.3055	0.476357	0.448883	0	0.312221	0.24068	0.54544	0.331728	0.456052	0.239038	0.499458	0.499821	0.240136	0.299468	0.277082	0.50933	0.474484	0.372388	0.33102	0.288163	0.243161	0.424682	0.347185	0.431043	0.67886
AACS	0.15158	0.19843	0.0684852	0.123921	0.165962	0.17565	0.201143	0.0266811	0.104889	0.297463	0.202425	0.109547	0.267455	0.112153	0.143966	0.0739216	0.0663158	0.198152	0.117935	0.103059	0.165849	0.163355	0.11545	0.124268	0.178754	0.0206338	0.0980539	0.280696	0.199037	0.143451	0.176865	0.153905	0.103148	0.141145	0.106896	0.109817	0.229187	0.106827	0.178425	0.163616	0.187619	0.253022	0.157449	0.100304	0.164831
AAGAB	0.609896	0.498239	0.352901	0.635746	0.803796	0.686164	0.85529	0.806336	0.568338	0.854203	0.5678	0.197545	0.392717	1.15075	0.650783	0.415424	0.59062	0.731694	0.742719	0.817116	0.385505	0.685688	0.82335	0.695488	0.690922	0.346442	0.442705	0.79654	0.734165	1.63437	0.498929	0.633869	0.615704	0.671611	0.681812	0.623323	0.562214	0.604019	0.783478	0.43553	0.367514	0.267126	0.602278	0.576138	0.913386
AAK1	0.758998	0.293445	0.604167	0.979559	0.643154	0.665138	0.650272	0.442371	0.467967	0.32064	0.158961	0.672169	0.343028	0.338166	0.608798	0.779107	0.782309	0.525253	0.711006	0.759833	0.602779	0.836396	0.591117	0.639989	0.739288	0.711731	0.644614	0.650849	0.845909	1.13063	0.714489	1.06641	0.790262	0.967284	0.624136	0.875394	0.954631	1.05419	0.797282	0.736209	1.18646	0.608134	1.32362	0.873515	0.745575
AAMP	1.52364	0.27461	0.0718893	1.20089	1.5625	0.801753	1.09437	0.627168	0.425524	1.0872	1.14555	0.845079	0.967254	0.757919	1.0629	1.26152	0.84699	0.445727	0.547156	1.34627	1.27652	0.83808	1.18461	0.991743	0.785114	1.37618	0.675477	0.875439	1.16346	0.262845	1.02811	1.25275	1.23439	1.19857	0.963812	0.90927	0.992579	1.02054	1.13623	0.857497	1.28069	0.95032	1.26729	1.20021	0.861313
AAR2	0.646158	0.368462	1.09051	0.714378	0.662356	0.607555	0.6911	0.95137	0.175624	0.171481	0.773467	0.73253	0.898048	0.258615	0.344744	0.643514	0.393097	0.767045	0.276666	0.534705	0.849296	0.635655	0.149748	0.644745	0.854017	0.321165	0.68235	0.531192	0.592654	0.531623	1.14635	1.17386	0.881207	1.18478	0.277306	0.439777	0.756697	1.01295	0.69822	0.890463	0.908533	0.398783	1.07267	0.547797	0.897506
AARS	0.668209	0.955999	1.27158	0.738757	1.50691	0.837718	1.04529	0.21863	0.242157	0.827556	0.506763	0.731093	0.650773	0.826704	0.673405	0.705098	1.18488	0.942887	0.757525	0.977895	0.843148	0.657347	0.825912	0.642053	1.17755	0.302274	0.909486	0.653195	1.01803	0.842974	0.77729	0.945445	0.738096	1.24674	0.541675	1.43326	0.660085	1.08787	0.912352	1.29331	0.581619	0.913597	1.20777	0.715401	1.27307
AARS2	0.387069	0.77908	0.314721	0.29454	0.382311	0.43835	0.61782	0	0.253425	0.618618	0.262071	0.543993	0.755589	0.233238	0.542911	0.276716	0.486204	0.673384	0.357335	0.350943	0.451116	0.458624	0.216086	0.310122	0.359433	0.194883	0.328209	0.397563	0.439074	0.11507	0.313198	0.762153	0.346794	0.486075	0.266767	0.692287	0.569539	0.338448	0.504806	0.505196	0.327753	0.534903	0.492278	0.488046	0.326794
AARSD1	0.22887	0.283515	0.912979	0.172137	0.44362	0.103666	0.354072	0	2.89458e-33	2.50047e-14	0.0610559	0.147062	0.00113392	0.218078	0.129966	0.428121	0.39761	0.224349	0.0330894	0.1989	0.199089	0.177391	0.360761	0.136315	0.178747	0.358507	0.190422	0.127849	0.203258	0.178031	0.446382	0.134012	0.134136	0.314404	0.270855	0.167347	0.0361535	0.176009	0.26448	0.288706	0.162991	0.274751	0.497012	0.295384	0.495797
AASDH	0.265576	0	1.06823	0.572549	0.353903	0.270519	0.293731	0.514378	0.175946	0.11453	0.13651	0.530018	0.0655907	0.129544	0.1535	0.256154	0.337557	0.268465	0.316768	0.277762	0.226894	0.0707576	0.20003	0.622002	0.237661	0.143001	0.486115	0.206953	0.216773	0.390571	0.373913	0.350666	0.37453	0.409233	0.401286	0.13351	0.257851	0.472297	0.379307	0.359549	0.346742	0.283868	0.351367	0.292693	0.279241
AASDHPPT	0.560893	0.61599	0.838628	0.644916	0.697611	0.507851	0.393877	0.545311	0.454475	0.430021	0.508169	0.427487	0.541794	0.356689	0.518705	0.40608	0.325126	0.571195	0.356806	0.263219	0.323724	0.369853	0.225312	0.862302	0.42832	0.26846	0.342223	0.442911	0.488343	0.826548	0.254041	0.347887	0.823648	0.674089	0.602675	0.300769	0.666081	0.738081	0.598833	0.847539	0.390568	0.346167	0.593059	0.522007	0.57665
AATF	0.948168	0.616364	0.621719	1.78576	0.915004	0.732722	1.50818	0.332519	0.346591	0.659695	0.403361	0.762974	0.589567	0.723028	0.673706	1.09328	0.868934	0.694031	0.77823	0.732587	1.02799	1.18476	0.60312	0.188503	0.983143	1.19721	0.792931	1.01745	1.28105	0.909263	0.941849	0.69065	1.00127	0.952722	0.729677	1.11928	0.772061	1.09381	0.879876	0.946859	1.2807	1.23161	1.01733	0.774766	0.733428
AATK	0.534538	0.61159	0.615673	0.498217	0.758895	0.46748	0.725761	0.304518	1.64423	0.554439	0.747675	0.696578	1.0307	0.259547	0.52221	0.549623	0.201663	0.416027	0.640721	0.759942	0.497873	0.646991	0.309352	0.10706	0.28362	1.04272	0.710275	1.02912	0.762685	0.158898	0.486783	0.617585	0.299302	0.329484	1.24152	1.07606	0.654239	0.475415	0.462078	0.82388	0.678882	1.4142	0.561372	0.478022	0.485977
ABAT	0.292638	0.306846	0.277642	0.318288	0.379427	0.638868	0.309916	0.302771	0.503027	0.688878	0.346915	0.528454	0.245442	0.329214	0.418347	0.339047	0.482536	0.271489	0.22641	0.321429	0.400023	0.57317	0.433011	0.0683961	0.443959	0.715493	0.419835	0.421692	0.464813	0.118431	0.278512	0.305654	0.216705	0.301934	0.906036	0.486852	0.378426	0.450098	0.363347	0.289148	0.516318	0.584453	0.363734	0.366103	0.0564136
ABC7-42389800N19.1	0.809754	0.441318	7.78408e-22	0.455272	0.321161	0.755191	0.102843	0.181669	0.838594	2.04087	0.232405	0.514604	1.44298e-26	0.472926	0.613563	1.23628	1.37663	0.523584	1.83714e-30	0.149325	0.71055	0.396291	0	0.156532	1.18683	1.06641	0.54505	0.865558	0.353929	1.84005e-05	0.983464	0.756198	0.384825	0.761417	0.451999	0.494714	0.836431	1.0704	0.31645	0.392202	0.202385	0.294161	1.02222	1.47336	1.08838e-33
ABCA1	1.31442	0.513616	0.754794	0.292769	1.33915	0.747875	1.09909	0.643635	1.60744	0.65592	0.614269	0.871788	0.804944	0.777236	0.763006	0.815004	0.537002	0.631477	0.721987	0.503199	1.05771	0.95519	0.57279	0.489318	1.24443	0.731229	0.5994	0.749839	1.00425	1.55415	1.55776	0.59188	1.24757	0.637226	1.5384	1.17969	1.00839	0.746711	0.471888	0.739159	1.02836	1.02792	1.18548	0.950385	0.656826
ABCA2	0.605521	1.16694	0.740978	0.36575	0.464966	0.632442	0.899653	0.500057	0.689228	1.47611	0.965142	1.11243	1.1154	0.291063	0.849331	0.51767	0.747037	0.955721	1.09713	1.07882	0.639721	0.584651	0.738793	0.560565	0.631412	0.830576	1.14124	0.917397	0.813501	0.200555	0.532562	0.998314	0.432715	0.70254	0.821428	0.908959	0.619816	0.587107	1.22184	0.959651	0.778344	1.18638	0.797304	0.878125	0.486513
ABCA3	0.79221	0.981195	0.15738	0.447651	0.797706	0.447918	0.289165	0.206962	0.57651	0.812055	1.00614	0.700366	1.5739	0.299282	1.28738	0.611518	0.419465	1.02805	0.445223	0.786956	0.18634	1.3224	0.179495	0.160355	0.328491	1.18676	0.915947	0.668087	0.354143	0.0633738	0.932131	0.224381	0.108944	0.436114	0.66822	0.479486	0.0470754	0.116903	0.984459	0.988601	0.727168	0.536434	0.499807	0.817356	0.0978233
ABCA4	0.0381099	0.218547	0.000157069	0.0304678	0.0956088	0.13108	0.132597	2.3493e-19	0.204084	0.396959	0.285186	0.268537	0.185866	0.115637	0.122381	0.0802399	0.152716	0.233186	0.109362	0.226415	0.0243042	0.0378968	0.107133	0.173383	0.0626395	0.192672	0.124611	0.165804	0.0790811	0.0190168	0.176689	0.212595	0.0310991	0.0377174	0.154285	0.0669829	0.00559575	0.02051	0.373391	0.12172	0.0294569	0.381608	0.0866326	0.0581082	0.0124632
ABCA5	0.506601	0.245982	0.411115	0.639624	0.421375	0.477174	0.192444	0.555068	0.455187	0.121214	0.160528	0.28922	0.208254	0.167571	0.2843	0.37151	0.264633	0.276238	0.623943	0.293971	0.112062	0.324509	0.176419	0.219433	0.201224	0.378365	0.142364	0.417199	0.172067	0.288101	0.188444	0.446307	0.254819	0.342422	0.250466	0.452161	0.302007	0.297213	0.187985	0.277848	0.382266	0.230398	0.589113	0.225876	0.353002
ABCA7	1.09214	0.769814	1.09279	0.565071	1.07437	0.654519	1.15138	0.45345	1.26512	0.806855	1.31931	0.821273	0.889478	0.70216	1.296	1.24208	0.856269	0.748507	1.04331	1.03187	1.49491	0.948611	1.22129	0.301916	1.00234	1.30865	0.950739	0.902185	0.900799	0.351406	1.14642	1.53795	0.565723	0.862251	1.85283	2.02419	0.840206	0.63179	0.941759	1.50986	1.15553	0.729669	1.69131	1.56471	0.959165
ABCA8	0.14719	0.363883	0.0399442	0.0196252	0.0559055	0.0417263	0.0604089	0.0248912	0.120617	0.423979	0.0755945	0.117389	0.148384	0.284184	0.110491	0.0117069	0.0308543	0.0605426	0.119125	0.104116	0.0283169	0.0582247	0	0.0590407	0.0391021	0.0882294	0.149962	0.217083	0.0557271	0	0.0659136	0.102254	0.0330112	0.0521976	0.0634837	0.131797	0.0296967	0.0157513	0.167755	0.162123	0.0534834	0.0910761	0.0407634	0.0498557	0.0478575
ABCB1	0.402546	0.173864	0.487273	0.598511	0.554926	0.646206	0.298277	0.455465	0.196185	0.287336	0.231267	0.550288	0.164556	0.252781	0.449289	0.261819	0.219559	0.299347	0.353181	0.464571	0.303593	0.0591728	0.16728	0.665834	0.19875	0.128819	0.35571	0.368589	0.498525	0.831409	0.372255	0.382402	0.268466	0.507827	0.387214	0.445368	0.483021	0.394971	0.404255	0.40091	0.144986	0.316522	0.444526	0.275369	0.661647
ABCB10	1.14079	1.84857	1.85399	1.61358	1.49029	3.16249	2.1501	5.74118	2.17201	4.12317	2.04989	1.02299	1.99784	4.38104	4.18644	3.13552	4.72778	5.07423	2.13103	1.47181	1.78218	2.7789	1.2002	7.56857	2.54086	1.32604	2.08631	0.639605	0.768573	0.929642	0.550233	0.754237	1.18414	0.732458	0.769517	0.320429	1.04643	0.849456	0.466919	0.560348	0.945677	0.595251	0.821059	0.894701	1.29469
ABCB4	0.21596	0.102074	0.300834	0.147804	0.143546	0.108486	0.220981	0.112479	0.218019	0.141917	0.169152	0.17682	0.133639	0.0535072	0.380411	0.123436	0.302088	0.115973	0.0654193	0.147507	0.126517	0.175355	0.371793	0.188518	0.0883475	0.0817601	0.146346	0.166539	0.117516	0.263981	0.147789	0.147537	0.198895	0.114504	0.114748	0.0827175	0.274778	0.150263	0.176357	0.277407	0.0308674	0.192635	0.128383	0.124716	0.0576691
ABCB7	0.765473	0.270214	0.47984	0.628673	0.728615	0.501249	0.79479	1.04654	0.482982	0.188636	0.224836	0.671507	0.670498	1.23628	0.695255	0.468773	1.23549	0.810648	0.739117	0.26142	0.597924	1.04886	0.658913	0.315219	0.469724	0.353293	0.300243	0.389553	0.223146	0.877207	0.410566	0.616295	0.264371	0.674022	0.305046	0.307854	0.475654	0.504578	0.370212	0.345777	0.499709	0.66235	0.623231	0.572467	0.536575
ABCB8	0.206303	0.490055	0.362102	0.213487	0.219934	0.184926	0.209849	0.120343	0.32069	0.512461	0.273109	0.307655	0.188197	0.364959	0.459426	0.1698	0.205114	0.266941	0.242468	0.236731	0.160528	0.218364	0.348065	0.0475748	0.330837	0.391022	0.307951	0.321184	0.221496	0.105915	0.267174	0.394203	0.119701	0.216581	0.184158	0.321747	0.0618784	0.126924	0.358413	0.272612	0.323225	0.308655	0.386674	0.19099	0.119567
ABCB9	0.0297783	0.367898	0.0691708	0.0169923	0.126039	0.142143	0.112272	0.0323278	0.125323	0	0.243083	0.159721	0.197547	0.0615146	0.104372	0.071315	0.0534301	0.132613	0.143815	0.28972	0.0491366	0.0380934	0.106858	0.06816	0.135441	0.108606	0.165551	0.065204	0.070779	0.0379358	0.0536296	0.0655777	0.0861147	0.0525997	0.047977	0.0382666	0.00734649	0.0272763	0.15674	0.0956719	0.142455	0.206572	0.0811828	0.11079	1.56945e-42
ABCC1	0.972561	0.791409	1.30952	0.935831	1.09375	1.11922	1.01194	0.945844	1.06437	0.421199	1.06317	1.39947	0.866317	0.590487	1.21132	1.20372	0.64657	1.07097	0.91353	0.753968	1.29311	0.867399	1.47127	0.527882	0.950784	0.883909	0.928901	1.44957	1.6916	1.30579	1.15932	0.929268	0.903527	1.17303	0.81357	1.3292	1.33391	1.22055	1.42286	0.984545	1.451	1.65316	1.88269	1.16612	1.084
ABCC10	0.784213	0.612553	0.418369	0.301474	0.381164	0.508478	0.32799	0.191184	0.367365	0.197364	0.265574	0.562062	0.360832	0.297649	0.649997	0.261946	0.40934	0.405511	0.519857	0.250723	0.657269	0.365798	0.631951	0.302422	0.546065	0.821423	0.381612	0.263468	0.824929	0.101977	0.429648	0.634576	0.288905	0.427385	0.212774	0.490816	0.219208	0.454602	0.619746	0.617752	0.672211	0.312528	0.703819	0.514891	0.445294
ABCC13	0.31626	0.709483	0.210264	0.351239	0.536384	0.29286	0.245306	0.720641	0.609525	0.843125	0.290478	0.459032	0.624867	2.41218	0.465296	0.32642	1.07194	0.18407	0.445808	0.427754	0.255457	0.367686	0.0866199	0.683731	0.452828	0.433472	0.210505	0.0928118	0.0352013	0.0153755	0.0377738	0.0385797	0.104261	0.0514487	0.26734	0.0346886	0.00446634	0.0773864	0.0579057	0.0523517	0	0.24585	0.0780278	0.00925024	0.0201535
ABCC3	0.128238	0.396165	0.0937986	0.084071	0.415086	0.192118	0.182338	0.132012	0.121876	0.39808	0.444879	0.197613	0.560312	0.283012	0.277993	0.373193	0.41661	0.334267	0.274835	0.284704	0.522744	0.239202	0.103405	0.138642	0.0229553	0.589931	0.234761	0.463306	0.117008	0.120033	0.27623	0.197845	0.346431	0.175581	0.357454	0.302741	0.154414	0.215763	0.242627	0.170166	0.0731409	0.219451	0.341999	0.24613	0.213522
ABCC4	0.781022	1.63889	1.42439	1.81131	0.966932	1.22536	0.963971	1.46988	1.8554	2.0953	0.808905	1.69419	2.15108	5.56369	2.35345	1.29331	2.58883	1.66002	1.30539	1.39227	1.30217	1.83148	0.747869	2.17417	1.06489	2.58456	1.20377	0.536558	0.140273	0.224931	0.313618	0.409962	0.338531	0.296136	0.887765	0.433066	0.207642	0.411168	0.417275	0.489988	0.224376	0.495175	0.344061	0.315669	0.588937
ABCC5	0.42001	0.330875	0.295575	0.522793	0.646297	0.545166	0.383578	0.405212	1.05499	0.572985	0.498586	0.279519	0.319417	0.503972	0.404908	0.565965	0.476588	0.510682	0.472727	0.261996	0.591671	0.344579	0.405882	0.427175	0.308633	0.870495	0.542114	0.468641	0.477131	0.706054	0.239974	0.483077	0.21112	0.484189	1.27775	0.653405	0.619477	0.647528	0.446525	0.504917	0.650807	0.501867	0.385898	0.457881	0.424958
ABCD1	0.288382	0.68826	0	0.157001	0.501702	0.414592	0.434851	0.232317	0.402227	0.38545	0.461464	0.30049	0.874126	0.161577	0.377748	0.244742	0.255418	0.332118	0.191195	0.209139	0.367935	0.310444	5.39298e-21	0.0524806	0.521361	0.705015	0.566644	0.277181	1.45789	0.0442742	0.960137	0.451324	0.641191	0.341807	0.112475	0.770437	0.250783	0.280023	0.330636	0.332074	0.377969	0.44068	0.452756	0.513517	0.280764
ABCD2	0.382986	0.164918	0.433687	0.958845	0.263414	0.604048	0.374788	0.337814	0.392874	0.255738	0.372553	0.485535	0.195279	0.289263	0.342754	0.338947	0.334996	0.349686	0.196478	0.324879	0.253318	0.842648	0.37221	0.605412	0.212272	0.319312	0.520116	0.447497	0.504206	1.13639	0.265054	0.503968	0.53762	0.88431	0.206779	0.556485	0.713946	0.959596	0.540084	0.522488	0.290343	0.387357	0.670578	0.53102	0.536925
ABCD3	0.482358	0.173821	0.411557	0.548839	0.160696	0.34803	0.177832	0.238142	0.319565	0.217721	0.44078	0.24261	0.310284	0.392147	0.418197	0.327395	0.295023	0.270892	0.280273	0.240234	0.28847	0.171353	0.302757	0.753151	0.172663	0.0899565	0.3127	0.320157	0.360909	0.752377	0.120711	0.355992	0.615463	0.45556	0.355078	0.226324	0.268508	0.432775	0.351061	0.30083	0.446092	0.3294	0.397336	0.420859	0.521267
ABCD4	0.584612	0.939453	0.629077	0.429466	0.498818	0.770144	0.683698	0.363236	0.378628	0.708473	0.550537	0.557659	0.869531	0.429496	0.343743	0.376988	0.467283	0.416738	0.494983	0.39045	0.441347	1.04235	0.37069	0.269461	0.320099	0.330677	0.476922	0.441211	0.422468	0.432398	0.343382	0.516634	0.37821	0.518911	0.26061	0.620262	0.65293	0.556795	0.61305	0.564159	0.390134	0.43851	0.553408	0.429903	0.288222
ABCE1	0.926342	0.363778	0.97159	1.02543	0.360633	0.432018	0.730797	1.2031	0.538183	0.339514	0.726782	0.820821	0.607617	1.15207	0.284397	0.732853	0.917268	0.899992	0.576675	0.558736	0.561928	0.681701	0.592969	0.921933	0.563619	0.450487	0.552326	0.693092	0.562277	1.55252	0.488236	0.856397	0.95165	0.799896	0.274517	0.39238	1.095	0.91762	0.817815	0.800704	0.578184	0.812863	0.64018	0.605948	1.26736
ABCF1	0.817865	0.95384	1.29595	1.1265	1.36235	1.24963	1.65838	1.11817	0.481636	0.235138	0.86427	1.08816	1.13687	1.86174	0.743949	0.905717	2.07908	1.5387	1.32779	1.50239	1.95647	1.38006	1.33469	1.76817	0.780693	1.09094	0.935647	1.08522	1.19391	1.93177	1.68155	1.13404	1.18086	1.74812	0.475307	1.45275	1.34464	1.42828	1.01605	1.62407	1.29029	0.813448	1.64586	1.27695	1.1466
ABCF2	0.51831	0.813452	0.253423	1.34471	0.919339	0.824853	0.825413	0.221088	0.810987	0.717307	0.379984	0.85116	0.508271	1.12686	0.680975	0.920989	0.783012	0.793997	0.776419	0.662718	0.923678	0.738596	0.730797	0.599327	0.744241	0.154941	0.760475	0.748702	1.47079	1.0007	0.619152	0.617106	0.949448	0.840568	0.354435	1.72714	1.32907	0.972681	0.797504	0.771374	0.950099	0.476304	0.896916	0.685239	0.801579
ABCF3	0.512552	0.575747	0.779337	0.127633	0.512801	0.574126	0.688545	0.456448	1.26516	0.204249	0.346894	1.1176	0.346954	0.500555	0.431254	0.482196	0.535101	0.299232	0.615925	1.03381	0.478188	0.252374	0.774343	0.639957	0.597843	0.765073	0.51692	1.29206	1.00591	0.253284	0.574827	0.822762	0.357817	0.729813	0.567057	1.00001	1.40712	0.489433	1.47245	0.427827	1.12771	1.03793	0.896016	0.866032	0.371005
ABCG1	0.843153	0.605783	0.0736267	0.614956	0.603713	0.564019	0.561334	0.321163	1.0227	0.868328	0.644217	0.618217	0.569131	0.50056	0.598298	0.858947	0.56872	0.586827	0.941141	0.511432	0.705293	0.429167	0.721089	0.290203	0.864894	0.650512	0.340733	0.8607	0.646921	0.457635	0.213724	0.762415	0.507063	0.657114	1.21477	0.897825	0.742876	0.425824	0.905773	0.72928	0.690079	0.806299	0.956286	0.596383	0.652775
ABCG2	0.367103	0.794804	0.418524	0.137085	0.169469	0.26522	0.221111	0.927298	0.449603	1.31625	0.579677	0.273326	0.759716	1.73693	0.780482	0.767703	0.899249	0.674186	0.202749	0.329968	0.521518	1.08425	0.383143	1.28305	0.227612	0.684773	0.611046	0.169887	0.0519016	0.102015	0.0341049	0.0682593	0.0768627	0.0632143	0.177377	0.0255728	0.0987791	0.0252979	0.0815492	0.0491923	0.0830199	0.113849	0.0694619	0	0
ABHD10	0.714289	0.252146	0.746259	1.39326	0.543917	0.779554	0.773892	0.976564	0.270412	0.352045	0.209803	0.375964	0.201614	0.132732	0.238593	0.218714	0.634082	0.677858	0.608555	0.182955	0.418457	0.652488	0.307427	0.735354	0.657474	0.32967	0.560335	0.49982	0.49974	1.25511	0.355748	0.712012	0.74008	0.933286	0.237208	0.24623	0.523108	0.647404	0.453413	0.499967	0.466296	0.145426	0.373859	0.674764	0.894101
ABHD12	0.567139	0.787364	0.854705	0.387627	0.359399	0.732586	0.22727	0.0819397	1.11177	1.08555	0.834875	0.543458	0.754905	0.409286	0.464842	0.231229	0.609421	0.50273	0.750605	0.42983	0.337945	0.383234	0	0.323929	0.450523	0.387259	0.554349	0.66997	0.785852	0.528848	0.530402	0.621964	0.615798	0.56955	0.459763	0.831575	0.0757705	0.293828	0.579917	1.08673	0.410814	0.702935	0.526882	0.639406	0.504138
ABHD13	0.981742	0.541465	1.09808	1.57701	0.500217	0.842939	0.633972	1.0264	0.510126	0.498093	0.197894	1.05035	0.60387	0.713627	0.500679	0.940725	0.880823	0.741746	0.623774	0.45383	0.767428	0.36927	0.82449	1.2485	0.723032	0.635906	0.481949	0.771462	0.990408	2.22362	0.851964	0.728423	1.16345	1.20564	0.419513	0.65031	1.25596	1.27683	0.799985	0.717378	0.527793	0.506281	0.624078	0.609602	1.98356
ABHD14B	0.755795	0.421749	0.142642	1.26147	0.649784	0.894034	0.431443	0.666651	0.449374	0.504679	1.00255	0.359347	0.626224	0.507413	0.450933	0.585277	0.550908	0.72294	0.581602	0.641124	0.433251	1.14325	0.734365	0.140557	1.25671	0.525115	1.07104	0.564535	0.318404	0.521533	0.518353	1.20392	0.707302	0.795	0.952147	0.902079	0.727184	0.468694	0.889292	1.02913	0.891288	0.671512	1.20424	0.591139	0.922861
ABHD15	0.933642	1.15639	0.79354	1.15945	0.957611	0.702728	0.926422	0.518056	0.3179	2.27681	1.18112	1.18511	0.942741	0.666835	0.841514	0.535009	0.350096	1.10626	0.746522	1.08205	0.512894	0.740927	1.291	0.281591	0.678757	1.12894	1.03989	1.7247	1.74052	0.50485	0.875627	1.05387	0.549794	0.985045	0.89924	0.725776	0.46657	0.738144	2.18097	1.41561	0.931528	0.869867	1.11125	1.06968	0.569077
ABHD16A	0.772189	0.340806	0.10857	0.533416	0.64294	0.567068	0.703681	0.371727	0.590115	0.582752	1.01541	0.567321	0.329404	0.38621	0.479627	0.540934	0.628974	0.624725	0.383655	0.665431	1.57119	0.474636	1.34177	0.802355	0.956527	0.577036	0.475529	0.675498	0.757341	0.595436	1.07492	0.438253	0.598171	0.619857	0.966285	0.656753	0.71492	0.941878	0.585802	0.344546	0.724797	0.519337	0.966946	0.654455	0.63957
ABHD17A	1.36491	0.827174	0.565467	0.259086	0.787592	0.980231	0.529679	0.644005	1.05616	0.139617	1.22508	0.843643	0.627113	0.626659	1.16715	0.592281	0.424738	0.5066	0.875664	0.882684	0.671004	0.604548	0.976965	0.511797	0.816653	0.537731	1.08343	0.838215	1.31312	0.456517	0.719272	1.02669	0.572072	0.964655	0.636046	1.09851	0.393942	0.425636	1.26273	0.83274	1.05178	0.985793	1.16963	1.11926	0.732118
ABHD17B	0.558626	0.569375	0.380948	0.524063	0.624728	0.682874	0.526738	0.664684	0.276078	0.718843	0.428397	0.709307	0.931138	0.965504	1.14408	0.446594	0.668945	0.491459	0.331363	1.24526	0.49843	0.222053	1.09854	0.60061	0.149167	0.224385	0.286347	0.394288	0.467693	1.50427	0.523102	0.75489	0.881518	0.621418	0.384877	0.544678	0.58262	0.861263	0.478987	0.65911	0.612086	0.230176	0.381693	0.660199	0.766781
ABHD2	1.98161	1.7909	2.17926	1.5352	3.11718	2.21579	2.7449	3.24563	3.39559	2.26173	2.10273	2.49629	2.0237	2.19225	1.72773	2.50209	1.88497	2.34347	1.95485	1.5494	3.15683	2.06421	2.87067	1.93268	2.81599	2.11662	1.43178	2.93484	1.95717	2.07166	2.16565	2.20269	2.08918	2.63623	5.13989	4.15852	3.16168	3.6723	1.68885	2.29912	2.70395	3.03128	3.41274	3.47863	3.85384
ABHD3	1.25326	0.697878	1.08437	3.09511	1.00858	1.54629	1.6957	2.60635	1.68398	0.852576	1.30653	1.04058	1.49967	0.596974	1.50996	1.30149	1.4975	1.1182	1.26325	0.707256	1.10993	0.376234	1.91449	1.27205	1.2637	0.912445	0.718609	1.22618	1.98829	2.60538	1.44511	1.28852	1.33712	1.7829	2.06807	1.83522	2.02916	1.60181	0.851563	1.07497	1.75152	1.44549	1.24727	0.894882	1.88073
ABHD4	0.859068	0.951213	1.01259	0.426427	0.658956	0.957024	0.625048	0.901416	1.48514	1.02361	0.745584	0.967999	1.19458	1.4794	0.800273	1.01749	0.614553	0.6114	0.938427	1.30035	0.912531	0.948588	0.62499	0.641436	1.06204	1.17156	0.905129	0.70462	1.21087	0.211558	0.928284	1.19437	0.597739	0.688238	1.65529	1.07391	0.675995	1.00775	1.08049	1.02632	1.42037	0.795737	0.832051	0.670695	0.346625
ABHD5	0.7391	0.958565	1.13718	1.88565	0.971296	1.01258	1.24434	0.885786	2.49849	0.838215	1.63679	1.77482	1.06235	1.58017	1.12342	0.802179	1.20779	0.725658	1.15917	0.937588	1.29061	0.941575	0.585585	1.19059	1.25235	0.732612	1.37144	1.84305	1.81592	1.71509	1.94123	1.23583	1.29222	0.927504	3.83308	1.78322	0.912129	1.7937	1.38646	0.969546	1.45918	2.51423	1.4093	1.36562	2.31618
ABI1	2.31055	1.39363	1.86274	2.24876	2.32744	1.96438	2.13869	3.01799	1.60709	2.00855	1.64588	2.01096	1.11434	0.757286	1.72455	2.15254	2.13772	2.13467	1.96749	1.60924	2.13877	1.16334	1.31549	2.98928	1.61507	1.48904	1.46526	1.97742	2.10871	5.09825	2.98597	1.9335	3.16683	3.08199	2.90972	2.01946	3.33498	3.18982	1.86318	2.52722	2.6604	1.91871	2.26138	2.56653	2.42306
ABI2	0.209712	0.13122	0.203891	0.240595	0.238833	0.22313	0.151565	0.127492	0.192596	0.18426	0.148041	0.286343	0.133854	0.131983	0.0997534	0.0740055	0.157493	0.125399	0.158458	0.119015	0.149717	0.163882	0.165823	0.200911	0.19112	0.0428912	0.109352	0.224643	0.178799	0.26556	0.15322	0.235151	0.320956	0.204637	0.118395	0.229587	0.247484	0.191431	0.222637	0.239564	0.216667	0.168115	0.293781	0.17192	0.223345
ABI3	1.2134	0.765118	0.458968	0.541194	1.03691	1.02282	0.238146	0.57201	0.554367	1.08258	0.860225	0.947145	0.344103	0.816333	0.435281	0.484252	0.354524	0.671589	0.598842	2.77338	0.686298	0.802592	1.5126	0.180904	1.34489	1.46503	1.28202	0.876165	0.717155	0.872612	1.869	1.31371	1.5678	0.573994	0.875331	1.81725	1.96934	0.916996	1.18882	1.15971	4.91629	0.93755	1.10682	1.97123	1.27575
ABL1	0.540302	0.506381	0.61067	0.31768	0.392728	0.350228	0.631693	0.313384	0.352544	0.338919	0.168317	0.211135	0.323749	0.22362	0.292704	0.273727	0.277473	0.54618	0.437964	0.146778	0.553926	0.889893	0.443947	0.318571	0.31648	0.501745	0.431586	0.743649	0.581338	0.315213	0.302966	0.519556	0.43792	0.439478	0.342545	0.730903	0.587537	0.349837	0.871619	0.731727	0.60062	0.480843	0.814252	0.488112	0.37103
ABL2	0.39018	0.203113	0.580143	0.585474	0.341164	0.502244	0.315699	0.46668	0.432973	0.080225	0.311191	0.343286	0.311155	0.354294	0.510723	0.366481	0.421053	0.376693	0.413621	0.420494	0.357592	0.471734	0.280981	0.251358	0.449475	0.201325	0.278349	0.428725	0.266783	0.61127	0.363293	0.393764	0.347496	0.425269	0.315971	0.289906	0.43109	0.57671	0.418314	0.457546	0.258844	0.355542	0.477208	0.331705	0.464544
ABLIM1	1.92574	1.34628	2.5123	2.76041	1.8103	1.92455	1.74435	0.825466	1.23299	0.430971	1.07016	1.84069	0.879274	2.25454	2.6173	1.98134	1.93591	1.41321	1.87085	0.951881	1.90787	1.3894	1.90037	2.58812	1.85174	1.3789	1.7006	1.92936	2.16671	3.52393	1.69977	2.80627	2.3405	2.90319	1.81492	2.57475	2.21709	3.56047	2.30904	2.99585	2.26296	1.53551	3.82667	2.6352	1.57615
ABLIM3	0.12816	0.175237	0	0	0.0853922	0.121482	0.103577	0.0194686	0.364175	0.115041	0.126154	0.286244	0.324158	0.416764	0.14815	0.0732523	0.193062	0.19289	0.152864	0.0765947	0.238545	0.0910548	0.0806405	0.0923575	0.336421	0.0920116	0.195556	0.373145	0.0174348	0	0.114565	0.0972179	0.161039	0.0509639	0.189334	0.117873	0.152637	0.156052	0.21915	0.0739103	0.111552	0.440731	0.144923	0.047082	0.209618
ABR	1.06582	1.58411	0.789414	1.18067	1.52118	1.42411	1.63651	0.673278	1.35367	1.59906	1.56978	1.10626	1.25887	0.684914	1.11373	1.08823	0.945994	1.62548	1.48446	1.73394	1.46129	1.14165	1.58637	0.626097	1.31012	1.02069	1.33996	1.50375	1.48929	0.605417	1.48748	1.64566	1.07968	1.25714	1.58454	1.80927	1.24331	1.15095	1.27407	1.04956	1.70035	1.90236	1.35418	1.53008	0.996555
ABRACL	1.79822	1.11086	3.1938	0.923036	1.71164	0.785011	1.94827	2.57557	0.226921	1.32941	1.76059	1.89298	1.14202	1.67076	0.742396	0.550613	2.46701	1.29842	1.22563	0.767649	0.614522	0.273773	0.773948	1.66613	1.10346	1.10659	1.41064	1.2583	1.25809	1.09904	1.92897	1.65461	1.86315	1.88985	0.358302	1.54971	1.55636	1.33351	1.73938	2.25235	0.3354	1.6475	1.53379	2.1234	2.07083
ABT1	0.623973	1.31424	0.799805	1.08063	0.72868	0.771173	1.09015	0.560697	0.483025	0.471631	0.562141	1.18295	0.795327	0.498861	0.632106	0.760115	0.15445	1.00852	1.559	0.245103	1.12121	0.768299	1.23557	1.47772	1.17441	0.883311	0.919374	1.53696	0.933296	0.51175	1.20981	1.06394	1.04656	1.35904	0.635569	0.87966	0.955639	0.578214	1.15701	1.04529	0.892417	1.26637	1.00902	1.20397	0.814516
ABTB1	4.64907	3.24089	4.17626	2.30384	4.60591	6.24643	3.43888	4.06345	7.44906	4.14765	5.87056	2.61092	4.80891	8.89408	3.44537	3.67195	7.27094	4.25235	5.15412	5.95758	5.37518	6.67305	5.28207	3.39326	4.57873	5.5024	3.46128	2.78077	3.67983	1.25906	3.45313	4.1913	2.35124	3.07571	8.08065	6.10416	3.37723	3.4574	3.18838	2.53184	4.12029	4.63039	4.04696	3.98741	3.17774
ABTB2	0.263652	0.462309	0.0453338	0	0.0826047	0.127335	0.262493	0.141248	0.830484	0	0.171689	0.627629	0.304241	0	0.320202	0.0297545	0.105052	0.0443458	0.0878194	0.0430957	0.127102	0.198187	0.207966	0	0.18966	0.113503	0.170179	0.740343	0.202388	0.0994509	1.29666	0.10133	0.699353	0.102226	0.128474	0.227826	0	0.047671	0.743186	0.207632	0.161866	0.66855	0.230123	0.0854754	0
AC002310.7	0.281265	2.01135	0	0.1155	0.321267	0.374795	1.16815	0.0732459	0.93594	1.52218	0.660911	0.986955	1.76533	0.313595	0.650274	0.729546	1.51775	0.735963	0.830719	0.768449	0.196336	1.09883	1.20692	0.347472	0.460288	0	1.36572	0.746961	0.338226	0	0.704984	0.375448	0.0694216	0.207338	0.821965	0.258555	0.149806	0.0927011	0.912141	1.24152	0.419687	0.801703	0.261714	0.329327	0.112662
AC003104.1	1.67746	0.636475	2.41118	1.03656	0.549189	0.944532	1.30232	1.03298	1.82022	0.355457	0.847345	1.13882	0.712487	0	1.19101	1.59001	0.582025	1.38868	0.655417	0.738913	0.211257	0.439208	0.620814	1.03947	1.77026	0.443821	0.660061	1.05174	1.09326	2.20396	0.718392	1.05072	0.830282	1.06524	2.58667	1.24309	2.24075	1.34698	1.22082	1.38159	0.672594	0.587344	0.922736	1.07873	2.52775
AC004453.8	1.64733	3.38492	1.67872	1.88197	1.28273	3.82225	0.653556	0.844603	1.29405	1.06566	1.52008	1.26789	2.53898	3.78103	2.99814	1.45699	0.697966	1.77932	3.85792	9.59406	2.20433	3.33934	8.63278	1.94751	4.29603	6.28512	2.18124	2.43632	6.51604	2.16812	3.67736	5.93054	2.61175	3.88147	2.6485	9.16261	6.04665	0.768911	6.74532	7.00805	6.67455	0.548873	3.80716	9.77282	5.60653
AC004840.9	0.969393	0.201895	1.7451	0.107174	1.19243	0.635533	0.329896	0.475762	0.526957	0.514527	0.102212	0.732648	0.662999	0.387986	1.02164	0.447523	0.758238	0.351773	0.770837	0.623924	0.356762	0.476818	0.45414	0.322425	0.640616	0.642434	0.350146	0.585542	0.42606	0.638051	1.6798	0.880535	0.480736	0.91924	0.138675	0.719751	0.324351	0.401421	0.887523	0.523923	0.584151	0.320917	1.65947	0.57528	0.784058
AC004893.11	0.385885	0.34302	0.537542	0.479301	0.587687	0.268669	0.348404	0.133987	0.0649273	0	0.453372	0.273898	0.326757	0.286826	0.63725	0.315086	0.373695	0.198137	0.379904	0.307499	0.47725	0.234998	0.553611	0	0.266008	0.395777	0.403618	0.687326	0.419965	0.117923	0.37452	0.552324	0.503475	0.219215	0.512592	0.472969	0.399639	0.466335	0.544334	0.792168	0.287897	0.43272	0.642004	0.430661	0.18033
AC004943.1	32.7468	26.5645	16.5379	17.7314	23.6251	9.70953	7.24328	14.9021	24.3671	18.2629	15.1323	35.4214	19.0201	7.0092	35.8922	16.3882	10.476	16.5307	1.91363	18.8081	2.27812	26.428	21.9012	15.645	20.122	25.4781	24.8368	6.1643	10.5632	0	14.655	32.9454	10.4431	3.09641	8.46507	17.2026	3.64829	5.14641	25.0804	21.4622	13.2292	8.92759	4.98669	13.6033	10.156
AC004951.6	3.13884	0.408217	1.81226	2.13693	1.76117	1.17794	2.297	1.88218	1.16744	0	0.566108	2.02892	0.734415	2.14889	0.38194	2.40782	1.39985	1.05766	2.43024	0.888597	2.37115	1.7606	2.23972	1.66672	2.01059	1.24536	1.20956	0.723029	1.2136	1.06017	1.2405	2.74881	1.19817	1.79432	1.2289	2.25896	2.23273	2.25507	1.30125	1.77918	2.5883	2.53099	3.18326	1.68415	0.579009
AC004980.7	0.0931484	0.355882	0.636221	0.427386	0.132088	0.201932	0.257328	0	0.550806	0.137624	0.621395	1.87382	0.284322	0.0710663	0.305665	0.50565	0.167983	0.304144	0.18802	0.502599	0.19844	0.316908	0.841936	0.142862	0.538246	0.213491	0.227855	1.52895	0.0809064	0.159026	0.292389	0.547658	0.304923	0.142428	0.230419	0.441433	0.546225	0.285853	0.4969	0.449602	0.0994447	0.710945	0.474384	0.203536	0.104222
AC004987.9	0.37855	0.627519	0.282122	0.255807	0.285495	0.494117	0.407312	0.606542	0.86598	1.15167	0.43843	1.50157	0.431774	1.19749	1.63531	0.511321	0.22176	0.886517	0.161838	0.877191	0.472188	1.33493	1.37254	0.256525	0.550816	1.47978	0.88258	0.558534	0.777533	0	0.341642	0.668315	0.475974	0.224606	0.54199	0.420573	1.50271	0.181105	0.681765	0.633931	0.469973	0.763513	0.531588	0.456583	0
AC005077.14	0.79713	4.22841	0.13482	0.57046	2.65207	1.33659	0.547857	0.160785	0.94245	2.52437	2.28455	1.0285	3.63776	0.623453	0.76198	1.15719	1.25354	1.65766	1.08092	3.3339	0.61324	2.76683	1.17845	0.738768	1.0877	2.6762	2.17501	1.31528	0.506896	0.0943385	0.843788	0.722083	0.232206	0.191771	0.318395	0.353826	0.135369	0.0773757	1.19552	0.806615	0.634675	1.84705	0.612737	0.806968	0.309297
AC005154.6	0.826477	0.508175	1.12854	0.916185	0.809313	0.758799	0.947918	1.08445	0.886986	0.174145	0.456706	0.646491	0.311644	0.478366	0.400112	0.661508	0.700641	0.641517	0.673609	0.499914	0.630848	0.362412	0.840392	0.675545	0.635128	0.621857	0.432407	0.41149	0.595814	1.02577	0.657167	0.54573	0.69732	0.887288	0.690622	0.866838	1.15156	0.777188	0.501972	0.668422	0.635726	0.600333	0.855228	0.691408	0.81
AC005523.2	0.107876	0.639754	1.3254	0.248072	0.402513	0.37024	0.0818603	2.94973	1.43229	0.59548	0.348035	1.03671	0.82588	1.12257	0.798096	0.295962	0.15987	0.263132	0.343121	0.0534314	0.147462	0.275919	0	0.932883	0.185352	0.650573	0.197459	1.17388	0.105663	0	0.223416	0.187587	0	0.0343183	0.722221	0.104124	0.469229	0.0995525	0.134686	0.0981057	0	0.21249	0.0351322	0.0713348	0.302472
AC005609.1	0.741436	0.594279	0.0781709	0.076813	0.142439	0.326634	0.29475	0.0487121	3.30462	1.29069	0.987127	2.4431	0.47518	0.834223	0.879141	0.229104	0.483057	0.53194	0.477574	0.447174	0.135454	0.341742	1.12711	0.154057	0.229569	0.575551	0.622441	3.92935	0.305363	0	0.492935	0.872622	0.215344	0.191274	0.198781	0.343903	0.0332095	0.0205503	1.00107	0.463237	0.209334	0.848993	0.160035	0.294507	0
AC006116.22	0.406052	2.28064	1.14228	0.30612	0.251175	2.0249	1.33399	0.685782	1.66675	1.95952	1.55704	1.82816	1.40275	0.530629	1.23106	0.432559	1.04277	0.818387	1.53114	1.17352	1.01901	1.05928	1.64217	0.102326	0.668089	0.458744	0.801293	2.68759	1.159	0	0.433235	1.07291	0.68656	0.335011	1.23206	1.06417	0.529394	0.167561	2.87902	1.47883	0.370779	2.86701	0.520234	0.234738	0.199066
AC006129.2	0.963334	0.528982	1.40903	1.07688	0.998456	0.654176	0.744132	1.07315	0.756403	0.738561	0.880297	0.394371	0.528711	1.11384	0.494931	1.37653	0.725591	0.288537	0.851132	0.767649	0.585259	1.36886	1.61239	0.154271	1.37933	0.691621	0.587768	0.476628	0.873677	0.915869	0.22964	1.6661	1.46637	1.87283	0.59717	0.774856	0.365812	2.26367	0.905927	1.43532	1.3975	0.686458	1.39436	1.0617	1.64599
AC006978.6	1.68636	0.383669	1.97326	1.61582	1.19852	1.48872	0.71053	2.76668	0.397236	0.775731	0.883588	1.24266	1.6445	1.75485	1.42956	2.21691	1.3972	1.51529	1.51975	1.74695	2.38202	1.67738	0.338708	0.648142	0.96583	0.484286	1.2347	0.89913	1.65177	1.44294	2.53257	0.784459	1.81837	2.68239	0.940837	1.44685	2.86421	1.38333	1.79506	1.06019	2.20175	0.533837	1.55606	1.6727	1.18209
AC007238.1	0.192534	0.381746	0.574332	0.814581	0.676009	0.856978	0.302024	0.920264	0.267679	0.357787	0.75376	0.454076	0.79354	0.118731	0.762919	0.19866	0.600043	0.461672	0.821313	0.303802	0.37631	0.218141	1.38103	0.470131	0.383738	5.78129e-05	1.07611	1.05615	1.03546	0.48308	0.397811	0.541125	0.520493	0.627176	1.31491	0.861512	0.200902	0.808742	1.26227	1.15168	0.768903	0.36439	0.680189	1.39601	0.702553
AC007256.5	0.522692	0.895347	0.173645	1.14873	0.891414	0.40806	0.542714	1.08163	0.747432	0.576959	0.413434	0.915285	0.550701	1.3226	0.386637	0.621306	1.03951	0.426367	0.731553	0.226557	0.84956	1.48641	0.443021	0.665805	0.478898	0.998156	0.476713	0.408999	0.591509	0.476981	0.37729	0.321704	0.274404	0.384715	0.46728	0.22419	0.398346	0.368828	0.215756	0.216366	0.0776892	0.222873	0.399979	0.251703	0.371297
AC007318.5	0.704588	0.290139	2.49635e-05	0.71693	1.36681	4.47583e-09	1.43561	2.24	0.860149	1.37282	5.55084e-12	1.37193	0.271703	0.183293	0.700096	4.58472e-06	0.678837	1.13857	0.31004	0.701616	0.541452	0.667269	2.24131e-21	6.52093e-12	0.36305	1.17051	0.867061	6.13352e-13	0.817908	5.43545e-29	0.119433	0.675528	1.89843	1.08339	0.871594	0.661756	1.97253	0.655973	0.761281	1.05415	0.805804	0.637215	1.01017	0.973023	2.17437
AC007690.1	2.08853	0.206432	1.5885	0.600349	0.667957	1.61852	0.897578	0.458245	0.737954	0.288219	1.60314	0.897146	0.825853	0.543337	0.772575	0.859493	0.943859	0.649168	0.597868	1.49903	0.969579	1.06838	0.503381	0.481627	1.31578	0.179934	1.18697	1.11601	1.56836	2.32318	0.761732	1.30256	1.54842	1.4285	0.833182	1.47832	0.910226	1.47766	1.09775	1.41144	0.981659	0.952484	1.92716	1.05882	1.03624
AC007969.5	1.77729	2.92457	7.11621	0.501265	2.68796	3.553	2.13314	0.958105	0	2.63362	1.95958	7.02448e-39	0.786363	2.17085	1.86928	0.611715	1.21696	2.17196	4.82227	1.42241	2.1106	2.33317	2.97048	1.37697	0.551166	2.26701	3.42404	2.55794	4.00891	1.61692	1.74648	4.55396	0.275366	1.68162	2.30802	4.57307	4.1584	1.24906	4.89596	5.96654	5.78324	2.59471	3.3148	5.76939	2.24044
AC009469.1	2.38098	13.1415	12.0729	6.65356	7.69819	8.67092	7.83577	10.5063	21.4749	11.0388	9.96091	5.07846	19.2999	14.9541	11.3932	7.71793	19.027	16.1538	5.59691	10.1816	14.2199	15.2529	5.74484	10.1999	7.60638	18.1856	15.8812	3.3172	0.440394	0.141576	2.81348	1.92925	3.81044e-17	1.29975	8.20755	2.86968	2.1497	1.51477	1.01038	0.364801	1.41279	2.16146	1.66824	0.887536	1.70015
AC009506.2	4.89277	48.7485	5.2957	7.80241	16.7584	17.1635	19.9327	7.37866	2.37904	30.7108	32.0609	3.22441	53.0318	4.23867	18.4201	25.119	16.0894	31.9895	13.975	21.4487	6.00759	17.2512	2.64463	10.685	10.7164	30.2824	27.4986	2.90057	9.39723	11.989	18.7151	16.5986	2.77043	15.3095	6.23019	9.22072	9.35045	5.58276	6.80039	23.6788	11.2964	7.51104	11.7914	9.86828	7.47252
AC009951.1	1.0913	0.192616	0.894025	0.896273	0.484753	0.26467	0.977792	1.18414	0.734471	0.53786	0.676005	0.382936	0.160411	0.270386	0.24029	1.1584	0.763265	0.925124	0.826453	0.559043	0.497253	0.553822	1.56564	0.973687	0.595259	1.00735	0.808528	0.647931	0.76351	0.722567	0.864052	0.446286	0.502536	0.640617	0.579855	0.66879	1.50155	0.559499	0.48496	0.53604	0.339245	0.217009	0.589068	0.71817	1.2021
AC010642.1	0.357917	0.582309	1.95095e-11	0.257391	1.49335e-13	1.0401e-13	0.33227	4.7721e-10	0.176412	0.617641	0.849018	0.522474	0.522207	1.8065e-07	0.315957	0.373181	0.476113	0.198828	3.58631e-09	0.370444	0.200224	3.68575e-08	1.66292e-12	0.183404	0.329689	8.49899e-08	0.0948169	0.198731	0.474267	0.369324	0.232219	0.453643	0.185963	0.329423	0.208789	0.540935	0.0225984	0.335709	0.41475	0.781392	1.03217	0.199143	0.458401	0.203848	0.872806
AC011330.5	0.322544	0.387525	5.00721e-15	0.325077	1.35196e-05	0.195435	0.433859	6.84913e-05	0.000169729	0.0786013	0.177854	0.492121	0.250518	1.96646e-35	0.550776	0.00952124	0.10484	0.172923	0.712238	0.547498	0.553832	1.04623e-22	3.44231e-25	6.77908e-05	0.000443369	0.510567	0.382029	0.472363	0.478496	0.243157	0.154532	0.334525	5.81117e-10	0.415286	0.100435	0.0206481	0.0291035	0.278718	0.376746	0.144358	0.278102	0.206492	0.253208	0.462102	0.132608
AC011737.2	0.452202	1.60888	4.79321	0.963478	1.30088	0.541952	2.28099	2.61971	1.99572e-34	0	6.32228	0.891798	1.4621	1.92606	2.81894	1.04884	0.459329	0.980169	2.7345	5.27527	2.49503	1.39624	3.99435	1.97166	1.70148	3.63402	1.41662	0.848405	1.61925	3.07525	1.24063	2.22891	1.27324	1.54233	1.29776	2.6497	5.72163	0.842062	4.59128	3.73181	4.15782	2.86539	0.781384	2.95639	2.63313
AC011899.9	0.281024	1.06205	0.145074	0.142554	0.264346	0.640122	0.376115	0.150671	0.907695	0.456254	0.770402	0.69589	0.7162	0.269511	0.603462	0.453529	0.261474	0.478561	0.236608	0.319516	0.316356	0.493285	0.398429	0.190605	0.804755	0.498465	0.393521	0.947564	0.809585	0.0353617	0.31919	0.399891	0.34636	0.249798	0.799301	0.42549	0.421153	0.254255	0.686222	0.574239	0.345328	0.622737	0.324897	0.674095	0.556207
AC013394.2	3.42932	2.44345	2.81529	3.9425	1.72296	2.39161	3.00629	4.71603	2.01926	2.74735	1.55202	2.04983	1.74424	5.25662	2.33956	3.06328	1.76362	2.46777	2.20701	1.46575	1.89508	2.68998	2.2576	5.04835	1.33182	2.094	2.50155	1.737	1.12653	3.59361	2.32281	1.5733	3.31195	2.65188	3.15727	1.25681	2.19831	3.18939	1.80061	1.57786	2.44806	2.26467	1.92473	1.69516	3.54364
AC016739.2	9.78419	6.49817	8.13201	8.47779	11.2079	6.8935	5.66172	6.70954	10.5035	6.97104	7.03716	5.92184	7.99311	4.64908	8.51245	4.93935	4.03084	4.87159	10.5226	16.9998	6.06488	2.24566	3.0189	6.01527	5.61838	8.0629	7.45009	5.68134	8.22623	2.96798	7.27999	10.1428	5.5136	6.77415	3.87453	5.7726	11.4488	5.97534	14.9656	12.5091	7.41941	7.08531	6.21625	10.5311	17.7966
AC016773.1	0.519979	0.316685	0	0.122787	0.326231	0.42482	0.31177	0.522426	1.06378	0	0.117106	0.383428	0.0801719	0.0728795	0.313158	0.192144	0.201923	0.325106	0.590049	0.267882	0.518409	0.444124	0.179479	0.167148	0.192745	0.752362	0.453884	0.484385	0.373466	0.0913821	0.286241	0.324438	0.137374	0.516502	0.78058	1.0157	0.313336	0.281872	0.448991	0.338527	0.226216	0.556193	0.532235	0.53188	0.314193
AC017035.2	1.11419	2.2203	1.01096	0	0.368425	0.985664	0.613555	1.63795	1.23322	2.38459	1.38293	0.685209	1.5022	1.07888	1.27839	0.47407	0.937087	0.560339	1.8597	1.15664	1.60618	0.893579	2.08237	1.19543	0.791721	1.78643	2.28551	1.2375	0.677002	0.591413	0.838399	0.964568	1.22539	0.881489	0.905215	1.22799	1.58911	0.318925	1.10881	1.7111	0.721938	1.57608	0.900391	1.17556	0.387599
AC019118.4	10.2756	7.88	3.62785	2.54631	4.24959	4.3311	1.1197	1.93773	18.1537	4.88978	7.7709	15.666	4.18452	4.1481	9.42075	6.07573	1.20098	2.14911	3.09929	5.92943	0.968705	8.30759	1.06752	2.04276	3.55137	7.63168	6.16143	16.0936	6.36278	0	5.89145	4.75461	4.56865	1.54993	4.61262	1.71003	0.550438	0.408737	10.4948	8.95457	1.85048	9.83779	4.61393	4.10036	3.22888
AC019205.1	650.489	167.886	57.9743	75.0274	363.373	356.683	50.5175	13.939	243.913	379.296	206.41	141.96	549.559	160.202	267.151	365.384	117.605	217.292	76.834	1295.44	26.6421	247.081	16.4579	72.7892	204.634	549.549	453.537	78.0331	115.116	5.4681	167.839	233.516	26.0915	74.4364	28.8054	57.9457	32.0105	59.6646	81.6774	145.362	175.904	66.5295	186.868	298.841	56.1579
AC022819.1	28.5616	79.3472	8.53958	18.4607	49.7587	47.4628	39.0847	11.7071	105.14	80.5703	78.4235	83.1172	95.7173	10.6321	122.833	54.0602	44.8298	28.3291	14.8561	84.9024	6.38465	84.599	17.5897	5.04888	21.6382	123.111	83.3345	57.1777	29.5453	0	43.1873	21.3093	30.9142	28.7386	32.5729	12.1106	2.53952	8.53085	84.4644	154.721	60.7193	72.3188	36.1077	70.3316	6.44444
AC024560.3	1.07315	0.168908	1.43582	0.786739	0.543019	0.505038	0.38598	0.458149	0.265097	0.151846	0.168351	0.402512	0.194763	0.318984	0.260532	0.792264	0.541571	0.359641	0.852227	0.564758	0.382966	0.187626	0.132601	0.570918	0.683159	0.549834	0.718808	0.239415	0.912507	1.0475	0.494427	0.656262	0.658485	0.770109	0.578908	0.691322	1.14311	0.836903	0.510666	0.528738	0.768416	0.692802	0.545879	0.707435	0.698335
AC025171.1	0.639212	0.259534	1.626	0.71899	0.444421	1.01913	1.05881	0.354634	0.589253	0.767059	0.507437	0.737923	0.33423	1.30142	0.590574	0.667169	0.69079	0.561883	0.928173	0.531513	0.759803	1.18474	1.00477	0.480672	1.27338	0.718308	0.559578	0.544521	1.08887	0.594506	2.77257	0.77569	0.952948	1.11697	0.465159	1.37105	1.12251	0.919033	0.988547	0.970131	1.23371	0.83177	0.69391	0.735111	0.89614
AC027763.2	0.527034	0.436063	0.420476	0.413171	0.638473	0.341628	0.854979	0.480368	0.507874	0.679885	0.267304	0.633705	0.141998	0.560903	0.50389	0.451855	0.603065	0.362427	0.647675	0.229078	0.595186	0.612734	0.144348	0.759607	0.343009	0	0.234308	0.720847	0.391077	0.768681	0.824703	0.488983	0.386106	0.496449	0.311857	0.385381	0.922929	0.681653	0.352668	0.518927	0.250221	0.75132	0.586721	0.528044	0.606073
AC073321.3	1.04144	7.46153	0.952048	0.748408	1.1699	2.78467	2.91203	1.22052	8.95048	9.92982	3.41238	4.44492	5.5318	7.12963	1.20389	2.34383	1.47079	3.55932	4.58866	2.39784	1.25099	1.66484	9.41289	2.45133	0.372791	1.12155	2.8707	7.5281	2.35107	0.417711	2.14044	2.70171	3.06983	2.31419	2.06638	1.77647	0.283122	0.5541	11.6391	5.81289	1.37908	5.29141	1.76196	1.07605	1.18628
AC073869.1	0.12724	0.844908	0.312467	0.206758	0.358754	0.404216	0.399137	0.465635	0.328426	0.908903	0.339336	0.548997	1.07308	0.883233	0.650417	0.291519	0.996072	0.555664	0.263383	0.684797	0.403679	2.95343	0	0.925446	0.373362	1.04784	1.58499	0.201658	0.107411	0.044969	0.0557728	0.0327113	0.0421634	0.22755	0.312197	0.139492	0.293839	0.0161666	0.316065	0.227941	0.0548936	0.138808	0.0353663	0.0691603	0.362527
AC074289.1	0.879685	0.310531	0.735247	0.812784	1.00479	0.960063	1.42963	2.23357	1.44312	1.08391	1.20579	0.69453	0.496596	0.653865	0.944262	0.808074	0.922889	0.973946	1.19915	0.675956	1.54606	0.937502	0.378613	0.181126	0.899683	0.812013	0.517562	0.391717	0.820608	0.33603	1.9547	0.573345	0.911448	0.574696	1.40224	1.01082	1.56178	1.06308	0.584993	0.550921	2.133	0.716401	0.613903	1.14264	1.05709
AC078899.1	1.17773	1.42516	1.106	0.572462	0.570574	1.90199	1.02929	2.18062	1.34119	0.470244	0.658304	1.20818	1.29104	0.169191	0.977673	1.11805	0.854327	1.10586	1.1951	0.51457	0.462468	0.295418	1.86293	1.56515	1.60549	1.23647	1.07711	1.59567	1.76854	0.721054	0.904473	1.05472	1.3228	1.34282	2.48265	1.42117	3.38492	0.782651	1.87451	3.07789	1.31835	1.25646	0.836157	1.4239	3.58898
AC079210.1	0.299537	0.0528688	0.125178	0.0615016	0.342138	0.130763	0.270443	0.273015	0.302393	0.14763	0.469231	0.262768	0.211367	0.166983	0.148397	0.25681	0.386767	0.288377	0.408316	0.204593	0.380207	0.182414	0.386759	0.431719	0.306347	0.276495	0.0783256	0.190545	0.733481	0.961129	0.350792	0.459358	0.310353	0.391374	0.557049	0.103257	0.598269	0.625248	0.266272	0.220696	0.391083	0.670831	0.325169	0.353703	0.329949
AC079949.1	2561.04	3720.6	3216.77	951.333	2905.95	2302.29	836.936	1266.88	864.615	1471.99	3755.67	548.332	5576.25	519.212	4284.08	1484.56	642.364	1356.01	860.291	3118.16	241.014	2207.2	663.995	660.051	1726.87	5500.48	4099.97	476.504	1903.37	86.7666	2598.13	2666.11	2131.8	539.429	1406.32	1580.86	229.04	192.358	2203.72	6115.56	1361.7	704.326	1204.93	2882.39	1483.81
AC083843.1	0.23417	0.152274	0.216323	0.460559	0.262782	0.200866	0.249259	0.449338	0.174192	0	0.168936	0.272458	0.223882	0.256506	0.19946	0.295868	0.194945	0.232565	0.058802	0.0883907	0.168474	0.210157	0.297054	0.532905	0.317644	0.159273	0.135357	0.241477	0.201199	0.316373	0.251197	0.211688	0.258233	0.264657	0.137522	0.178441	0.237411	0.473908	0.239919	0.139844	0.386196	0.228344	0.287657	0.108666	0.414687
AC084018.1	0.577022	0.790116	0.455106	1.02176	0.394525	0.91194	0.80402	0.361852	0.732899	0.111275	0.575927	0.821244	0.645144	0.843612	0.508512	0.886707	0.719166	0.571485	0.857279	0.460948	0.635605	0.413345	1.16847	0.438976	0.832975	0.696116	0.932488	0.99505	0.725208	0.0691367	0.719809	0.989697	0.793501	0.84833	0.661157	0.845862	1.05436	1.04147	1.19088	0.86426	1.12803	0.917779	0.799638	0.650977	0.38514
AC084082.3	2.7918	3.95888	2.27914	1.49303	0.519116	1.98402	1.47167	1.89366	6.19397	1.34397	3.02563	3.8241	2.82217	1.35125	1.62573	0.445315	0.0631488	1.05011	1.51368	2.01775	0.532502	1.9374	2.34727	2.24584	2.23109	1.67807	2.25102	5.78218	0.847916	0.138885	1.18067	1.94586	2.51141	0.546855	0.845194	0.939435	0.121031	0.14979	2.85745	2.18928	0.50861	2.32935	0.740054	1.14488	0.45511
AC092299.8	2.57705	0.546985	1.07875	0.406118	1.41593	1.14608	1.44079	1.86925	2.01422	0.303684	0.517419	0.692165	0.385668	0.330839	2.38667	2.99289	0.794351	0.816913	0.92053	1.02665	1.30925	1.09727	1.15843	0.690557	0.730007	1.25725	0.871637	0.442301	1.93226	1.56829	2.37128	2.31442	0.912885	1.3683	4.58397	1.38697	1.09927	1.40217	0.758388	1.61326	1.20743	2.84561	1.5038	3.26694	2.24185
AC093323.3	0.622753	0.757573	0.545319	0.734132	0.888779	0.611432	0.463987	0.0688674	0.598392	1.51158e-19	0.427131	0.327647	0.345447	0.240924	1.14786	0.528314	0.369751	0.744829	0.768497	0.826104	0.547019	0.284316	0.533002	0.672892	0.599313	0.574605	0.496193	0.996929	0.660293	0.64202	0.543738	0.762038	0.591221	0.870046	0.281102	0.640898	0.808151	0.615494	0.836869	0.969154	0.522475	0.815088	1.06059	0.539659	0.654523
AC093616.4	0.977407	0.179274	5.46752e-08	0.5075	3.7907e-08	0.00962004	0.349722	1.17838	0.28833	1.86591	2.5811	0.277549	0.229941	0.515061	0.00358269	0.948581	0.887143	0.454273	0.691993	0.145533	0.432203	1.45899e-08	0.665553	0.563012	1.55144e-18	1.09816e-10	0.374506	0.216746	0.622246	0.0772039	0.323369	0.148231	0.114317	0.462084	0.350387	0.627312	0.508067	0.811536	0.241442	0.0834874	0.648436	0.132079	0.759699	0.340564	0.272026
AC093838.4	0.519227	0.57837	0.0638223	0.495282	0.0592173	0.889562	0.334637	0.54996	0.382375	0.265008	0.474971	0.279881	0.124635	0.0943711	0.356802	0.339887	0.240541	0.375686	0.52894	0.358995	0.451126	1.13538	0.627251	0.302071	0.717746	0.115228	0.78247	0.523122	0.31912	0.211851	0.387903	0.581408	0.625661	0.379055	0.165057	0.387739	0.326843	0.495651	0.434063	0.433569	0.836759	0.462997	0.620149	0.48606	0.644809
AC096579.7	4.83521	3.20293	5.57775	4.87519	23.7806	5.14646	3.78375	1.31868	1.40296	9.49704	4.3255	4.45318	11.4133	7.32849	4.21757	12.7227	13.5476	5.19394	8.22746	2.01995	9.1603	17.8702	6.20364	1.78774	9.79597	2.94781	3.79459	2.73218	7.52292	4.16378	5.7645	2.4351	5.62883	3.58367	3.68665	2.49921	3.69295	5.09549	10.0056	11.3038	7.05381	2.10433	3.29686	5.98549	5.02771
AC097381.1	3.23416	6.33112	0.259745	0	3.02202	0.774557	0.789389	0.381523	1.64517	2.48551	4.96844	0.662337	5.64624	0.536994	3.88653	1.20465	0.769806	1.29666	0.576066	5.93913	0.0998532	1.89341	0.849433	1.5439	1.84702	1.89415	2.89861	1.8252	2.21289	0	1.88913	2.02702	0.533111	0.274265	0.244979	0.608702	0.214299	0.183064	2.07594	7.95253	1.26724	2.40379	1.08624	2.26273	1.19656
AC104600.1	0.27098	3.19636	0.158541	0.155787	0.433326	1.2145	1.16458	0.296383	0.889548	6.35723	1.63431	0.532484	0.856645	0.281985	0.751793	0.836374	0.857239	1.16876	1.12048	0.906927	1.62984	2.54135	0.653121	0.624896	0	0.466917	1.28962	0.482661	0.353894	0.115933	0.813913	1.57083	0.0873489	0.474134	0.907094	1.04622	0.336766	0.29175	0.412827	0.391324	0.707595	0.772386	0.647169	0.17919	0
AC113189.5	3.23739	8.60472	1.18285	1.91574	6.08526	4.15068	1.29681	0.265568	3.2011	1.09989	4.08897	1.05312	8.0992	0.871911	5.58672	1.59024	2.25245	4.23214	0.715411	7.87651	0.338269	6.12577	2.05183	2.52501	3.18462	9.07496	3.48688	1.40461	3.93797	0.274712	6.39004	2.32758	1.21496	1.68213	3.03948	0.68197	0.530516	1.08713	2.20222	8.15914	3.78225	2.87029	2.97769	5.28267	1.10356
AC114730.3	0.0685037	1.55623	0	0.0984572	0.322059	0.767567	0.51954	0.124876	0.484098	3.07241	0.677377	0.168265	1.20308	0.0891073	1.8151	0.58732	1.93491	1.93669	0.953068	1.92749	0.468207	1.31411	0.412772	0.493668	0.784683	0.442637	1.5393	0.48819	0.335492	0	1.10227	0.944353	0.0552045	0.163447	0.318491	0.220404	0.0638508	0.0263409	1.38502	0.178465	0.17888	1.45943	0.295113	0.188747	0
AC116366.5	0.462863	0.190624	1.12835	0	0.205602	2.04307	1.17013	1.96877	2.4532	0.532296	0.422966	0.378975	1.06695	0.200692	0.891767	1.58735	0.871581	1.03977	0.8588	0.55326	0.738165	0.657713	1.3945	0	1.32548	0.996931	0.847234	1.51147	1.88903	2.3103	0.496518	0.828131	0.248669	0.797601	4.44739	1.11691	0.623169	1.30518	0.718212	0.795743	0.604325	0.989489	1.46554	0.935231	1.08151
AC117395.1	0.419411	2.7876	0	0.3014	0.978079	0.427217	0.728946	0	2.03766	0.361744	1.14978	1.83222	1.63055	0.272778	1.18772	0.688335	0.118464	1.05993	1.20111	0.667057	0	0.670464	0.947682	0.151123	0.750654	0.903341	1.74706	1.12056	0.599093	0	0.562383	0.393954	0	0.0833912	0.487486	0.337352	0.0651539	0	2.16117	0.378546	0.136898	3.95997	0.313019	0.415952	0.146997
AC125232.1	1.39686	1.5844	1.95885	1.3285	1.48778	2.03112	2.30388	0.347437	2.48176	1.66791	2.21482	1.58354	0.864267	2.21442	2.21317	1.60382	1.05309	1.40431	1.8	2.50339	2.23933	2.02294	0.762042	2.41407	1.93118	2.0746	0.888647	1.57223	0.962793	1.71644	0.413281	1.49288	0.266601	2.17401	2.27875	1.62939	1.47203	1.97877	1.21513	1.40072	1.06314	1.54325	1.72076	1.20718	1.88033
AC131180.1	0.082428	0.00565037	0.545941	0.0761641	0.426324	0.193242	0.220033	0.387293	0.347773	0.183358	0.219993	1.05314e-12	0.421822	0.351904	0.258609	0.457477	0.24257	0.358626	0.0108184	0.898781	0.144899	0.887263	0.0636587	0.323001	0.833219	1.58091	0.897134	0.00252483	0.49342	0.431383	0.434252	0.90529	0.065412	0.191181	0.543492	1.07339	0.566115	0.367572	0.537638	0.561984	0.418079	0.564894	0.512524	0.69828	0.672817
AC138035.2	0.592528	0.186223	0.157392	0.12615	0.949614	0.855231	0.956533	0.399091	0.347062	0.481766	0.360509	0.104299	0.83637	0.639035	0.401381	0.503923	0.214702	0.470698	0.364104	0.104714	0.580042	1.21306	0.869913	0.375826	0.511703	1.45197	0.627406	0.729756	1.13798	0.82693	1.37823	1.38508	0.665942	0.88883	2.09418	1.52657	0.732384	0.834281	0.852493	0.97333	1.07435	1.45437	0.98832	1.55445	1.56102
AC138517.4	1.3907	1.89894	3.09919	1.79756	1.25399	3.50752	1.39466	4.14283	3.47737	1.74844	1.85196	1.84923	4.34021	6.21512	3.95398	3.3259	4.07096	3.30696	4.52042	3.65858	4.55916	4.10019	2.04875	7.09747	5.11946	5.63051	3.63905	0.391037	0.476767	0.0893068	0	0.180302	0.135686	0.266332	0.31569	0.335622	0.798591	0.225796	0.328699	0.219364	0.553608	0.900647	0.160139	0.835484	0.291696
AC140481.1	0.500112	3.55632	3.1239	1.45405	2.6705	7.86308	3.90969	1.87298	2.1588	7.08157	1.32405	1.18051	3.04116	2.40475	2.51907	3.17319	4.46949	2.80709	1.12865	5.30717	2.42044	5.77844	3.14691	1.51026	4.43611	4.42148	1.84786	4.4941	7.81508	5.92446	9.64311	3.53655	1.81122	3.38447	3.79203	5.60926	7.54695	1.98324	3.216	7.02669	9.60788	4.91898	6.03121	7.67638	4.37527
AC141586.5	0.402707	0.448202	0.1639	0.0805266	0.746626	0.285355	0.47822	0.219072	0.246317	0.386597	0.460788	0.573785	0.425819	0.328274	0.335068	0.400591	0.420356	0.377584	0.521253	0.364903	0.268058	0.477684	0.5064	0	0.925476	1.08608	0.666607	0.295884	0	0.249852	0.403798	0.458548	0.416961	0.518991	0.416782	0.714604	0.382966	0.371959	0.369663	0.497916	0.292607	0.40842	0.739936	0.463119	0.864031
AC144521.1	0.324822	0.393641	0.398475	0.301195	0.251335	0.170771	0.430497	0.305611	0.370231	0	0.107503	0.280989	0.0626667	0.327111	0.424097	0.166968	0.331473	0.207629	0.174876	0.200392	0.143231	0.0446672	0.126273	0.60408	0.217663	0.180545	0.429979	0.178795	0.341221	0.403456	0.118889	0.416182	0.574187	0.556459	0.326539	0.118851	0.507855	0.403105	0.425514	0.401869	0.164166	0.292694	0.485332	0.390224	0.391144
AC147651.3	0.176774	1.44202	0.531744	0.421088	0.284598	0.646578	0.84801	0.14224	0.586584	1.62862	1.05851	0.730972	1.92506	0.189394	0.796072	0.47378	0.149031	0.642455	0.927235	0.89132	0.266094	0.731397	0	0.372476	0.69899	0.992597	1.39985	0.646036	0.309808	0.0470212	0.620151	0.53365	0.199971	0.138272	0.834775	0.542387	0.0728032	0.0554017	1.15295	1.10188	0.342386	1.04513	0.286444	0.458547	0.282971
AC159540.1	0.534462	0.44933	0.600893	0.871677	0.303317	0.743253	0.493113	0.560515	0.42949	0.392808	0.165451	0.525076	0.255737	0.0992944	0.270476	0.711152	0.7101	0.400947	0.420806	0.645438	0.206066	0.575614	0.600292	0.585166	0.565906	0.46161	0.382752	0.626574	0.336423	0.646868	0.323406	0.380082	1.01496	0.485289	0.296269	0.528215	0.730804	0.714045	0.710457	0.54598	0.870911	0.385303	0.56679	0.501884	0.68412
ACAA1	0.732967	0.573817	0.602794	0.561148	0.867141	0.5135	0.801556	0.67218	0.723778	0.523832	0.713554	0.685949	0.621418	0.506771	0.695616	0.855441	0.882228	0.750156	0.603674	0.80373	1.1216	0.878416	0.704415	0.531461	1.39757	0.747488	0.816495	0.546194	0.800203	0.742388	0.77947	0.733379	0.978859	1.35653	1.14963	0.909279	1.07644	0.592169	0.604535	0.839763	0.921678	0.810029	0.829551	0.764974	0.653793
ACAA2	0.422165	1.16117	0.542515	0.48578	0.823783	0.995948	0.701652	0.300504	0.471172	0.426549	0.173933	0.809831	0.692131	0.321635	0.152258	0.558046	0.325934	0.529868	0.360504	0.738741	0.590006	0.175683	0.595846	0.237594	0.885129	0.644943	0.452613	1.25096	0.734671	0.528951	0.660023	0.538229	0.464958	0.704469	0.34489	0.790977	0.576194	0.916606	0.821499	0.741232	0.538075	0.426105	0.63443	0.926166	0.916925
ACACA	0.454904	0.351214	0.262018	0.225294	0.198881	0.436767	0.360896	0.244926	0.328981	0.469446	0.157769	0.542836	0.354584	0.262157	0.220033	0.294069	0.341898	0.256273	0.22726	0.41251	0.171362	0.523279	0.33733	0.275658	0.164906	0.272259	0.363452	0.392713	0.339813	0.407171	0.239956	0.452812	0.207528	0.329482	0.261864	0.280407	0.212202	0.309983	0.427232	0.35734	0.42394	0.409023	0.400251	0.286979	0.401225
ACACB	0.258094	0.215253	0.302525	0.0469374	0.130558	0.231447	0.207214	0.0527215	0.531415	0.270262	0.298315	0.550298	0.255812	0.1416	0.236098	0.231039	0.162207	0.281039	0.246002	0.175087	0.165014	0.212677	0.233492	0.0792021	0.245251	0.117232	0.203246	0.592596	0.231018	0.178676	0.233418	0.291433	0.193821	0.184025	0.121495	0.264736	0.19921	0.175804	0.52907	0.243161	0.284258	0.454693	0.358809	0.163076	0.190768
ACAD10	0.310822	0.327959	0.404114	0.595641	0.345166	0.334197	0.320992	0.661045	0.283248	0.119149	0.204958	0.318112	0.176341	0.179692	0.319382	0.238394	0.36406	0.244381	0.488226	0.330246	0.342265	0.331251	0.156212	0.174216	0.148348	0.260346	0.146528	0.445978	0.408747	0.184692	0.201193	0.574645	0.359951	0.535606	0.362188	0.222231	0.0697452	0.438227	0.50106	0.293897	0.338181	0.352555	0.513568	0.437716	0.278399
ACAD11	0.216932	0.134226	0	0.389891	0.253347	0.0553312	0.256941	0.295422	0.239916	0.0723891	0.260599	0.233412	0.361692	0.565262	0.212208	0.181428	0.490973	0.218923	0.302329	0.324637	0.296995	0.404155	0.245481	0.573602	0.155521	0.141136	0.273427	0.236142	0.440856	0.384252	0.247872	0.305083	0.236906	0.374627	0.0757643	0.24355	0.742582	0.423146	0.539382	0.336764	0.177304	0.236822	0.480972	0.278214	0.437882
ACAD8	0.204108	0.191165	0.158055	0.370553	0.372199	0.328273	0.42094	0.469983	0.151829	0.444743	0.294496	0.580507	0.337486	0.307417	0.149017	0.331565	0.339837	0.259457	0.290434	0.28528	0.352428	0.457942	0.388377	0.340627	0.238639	0.277651	0.255623	0.292258	0.245516	0.298736	0.138283	0.242171	0.327973	0.418642	0.519423	0.259222	0.487292	0.297409	0.495718	0.339739	0.196359	0.505227	0.308253	0.336618	0.256026
ACAD9	0.544748	0.636193	0.26051	0.460772	0.33228	0.435412	0.427747	0.357139	0.629316	0	0.341784	0.524977	0.422284	0.417015	0.49413	0.213781	0.749851	0.442922	0.566503	0.50278	0.243464	0.531475	0.429276	0.154022	0.918063	0.537057	0.465949	0.412409	0.581509	0.571492	0.783333	0.516228	0.545411	0.436308	0.397469	0.257868	0.973921	1.10946	0.676648	0.708178	0.604604	0.356944	0.782169	0.572117	0.324604
ACADM	0.997113	0.506768	1.03783	1.06616	0.214895	0.26282	0.426064	0.470343	0.273223	0.333813	0.221041	0.68886	0.542693	0.839052	0.447395	0.359554	0.36439	0.456185	0.359046	0.269858	0.577268	0.34372	0.777349	1.11563	0.507975	0.486262	0.292779	0.373403	0.394882	0.551936	0.345973	0.259668	0.70191	0.628444	0.359876	0.389131	0.240493	0.719289	0.549151	0.640608	0.884294	0.349182	0.516137	0.479864	0.610413
ACADSB	0.0985508	0.304401	0.396403	0.708212	0.426815	0.175674	0.311425	0.247018	0.174108	0	0.101313	0.272328	0.0741498	0.224335	0.227768	0.380219	0.251423	0.149434	0.372234	0.117798	0.218911	0.367598	0.148456	0.39061	0.246938	0.159197	0.112743	0.373013	0.442425	0.658793	0.29072	0.476069	0.387319	0.421288	0.068728	0.376529	0.283226	0.78631	0.291935	0.254139	0.289508	0.228234	0.427935	0.325841	0.587191
ACADVL	2.13011	0.626335	0.576474	1.77587	2.06874	2.71083	1.55909	1.55935	2.40681	0.983736	2.25819	1.40077	1.7968	1.73086	1.35508	1.73842	2.64882	2.05887	1.40761	2.34792	3.33471	2.43104	2.09992	2.00917	2.08671	2.59304	1.24602	1.43143	1.91365	0.643838	2.60632	0.986302	1.3021	1.72961	2.50406	2.16048	1.73244	1.88826	1.32623	0.980407	1.73732	1.2572	3.07646	1.79294	1.95433
ACAP1	1.63044	0.881845	1.91979	0.776142	1.40556	1.46903	1.23531	0.90868	1.13046	0.859376	1.1094	1.32644	0.625828	1.34668	1.1216	1.51361	1.22024	1.45571	2.3342	1.51875	1.39118	1.37237	1.37665	1.10761	1.7785	1.11837	1.63067	1.37953	1.8854	1.08853	1.62596	2.20769	1.59009	1.93268	1.66864	2.4057	2.44571	1.69311	1.6493	1.49435	2.16941	1.69478	2.71012	1.92176	1.38312
ACAP2	2.37706	1.11636	1.80958	2.95691	2.38963	2.08454	2.13488	3.64898	3.11064	1.67855	1.73392	3.47388	1.49103	1.88051	2.00865	2.0499	2.32441	1.82678	1.98966	1.2628	2.66977	1.68886	2.59658	2.4443	1.87095	1.67666	1.3321	3.39445	2.34872	4.0887	2.60782	1.99866	2.68853	2.5907	4.00497	2.14679	3.73154	3.50107	2.02676	2.15784	1.72419	2.87199	2.55093	2.55084	3.40071
ACAP3	0.572423	0.372638	0.62387	0.121906	0.303117	0.276368	0.298323	0.223272	0.303576	0.377227	0.407721	0.526754	0.503919	0.136551	0.3941	0.366339	0.582844	0.318524	0.342205	0.284977	0.265946	0.584122	0.384262	0.165782	0.259477	0.644641	0.603128	0.583658	0.38274	0.0374291	0.39523	0.463858	0.159565	0.297976	0.244047	0.379995	0.387046	0.228752	0.354673	0.430025	0.439791	0.357208	0.424994	0.290577	0.245126
ACAT1	0.262226	0.20462	0.605601	0.317376	0.294265	0.0843493	0.174451	0.17611	0.0975305	0	0.15134	0.2712	0.0818063	0.107714	0.0319081	0.331314	0.187115	0.130214	0.153643	0.131974	0.264121	0.235335	0	0.159134	0.158089	0.118903	0.126311	0.270408	0.360486	0.324753	0.177658	0.251865	0.266927	0.1866	0.128332	0.0888088	0.162943	0.254729	0.276022	0.213542	0.0720774	0.177024	0.179788	0.152106	0.406323
ACAT2	0.370005	0.343462	0.309252	0.202587	0.281751	0.326726	0.133626	0.0963551	0.269933	0.486295	0.0483016	0.358341	0.312778	0.0458371	0.448085	0.211484	0.358317	0.171905	0.280208	0.468433	0.216763	0.225327	0.106166	0.0507889	0.151366	0.303592	0.258005	0.282446	0.143815	0.527661	0.226805	0.25802	0.369166	0.304106	0.065533	0.283441	0	0.121948	0.343801	0.29079	0.27605	0.497375	0.143452	0.174765	0.172909
ACBD3	2.28703	1.75637	1.57522	2.10508	2.29622	1.72846	1.54761	1.45276	1.55353	1.63482	1.07457	2.03741	1.74429	0.896552	1.10234	1.4404	1.90403	1.71814	1.15904	1.91194	1.58992	2.75456	1.42763	1.86264	1.78873	1.9306	1.02506	1.73178	1.53541	2.34983	1.67422	1.24542	2.16967	1.55863	1.04146	1.21302	1.44548	1.82207	1.67683	1.51879	1.29361	1.55983	1.59628	1.87416	1.26825
ACBD5	1.02257	0.519381	1.3509	0.816884	0.426036	0.868415	0.740874	1.0037	0.139717	0.857881	0.827751	1.30881	0.350988	0.693103	0.56899	0.761392	0.441475	0.766064	0.62143	0.467064	0.461301	0.530005	1.04899	0.700945	0.457762	0.306041	0.520173	0.790902	0.818535	1.32979	0.865264	0.648267	0.715661	1.14071	0.911011	0.457163	0.695311	1.03809	0.721568	0.549629	0.74207	0.635117	0.501313	0.724275	0.747014
ACBD6	0.841678	0.759317	0.669828	0.75222	0.409194	0.799672	0.577632	0.298144	0.231159	0.225706	0.462219	0.241042	0.581672	0.425491	0.37813	0.392627	0.295657	0.308622	0.486976	0.900702	0.625999	0.557772	0	0.754331	0.749379	0.56363	0.72369	0.582635	0.587396	0.909649	0.526339	0.807639	0.738091	0.806481	0.364994	0.631462	1.72771	0.905607	0.518898	0.74231	1.45207	0.606041	0.905503	0.576815	0.412728
ACCS	0.44571	0.457873	0.154785	0.190121	0.211531	0.323383	0.484895	0.0964543	1.68263	0.547646	0.326372	1.55961	0.392041	0.275306	0.152914	0.476328	0.388576	0.320927	0.336596	0.347853	0.25315	0.281949	0.797063	0.0381309	0.279801	0.455857	0.556897	1.66806	0.172756	0.08489	0.227038	0.49336	0.405079	0.284054	0.270602	0.2128	0.378107	0.264494	0.951882	0.327475	0.414501	1.00728	0.532709	0.379048	0.3709
ACD	0.492455	0.86612	0.0700575	0.275362	0.702102	0.586363	0.363258	0.199402	0.573988	0.944747	0.902276	0.225063	0.909335	0.560728	0.470657	0.369585	0.378805	0.323701	0.631262	0.711909	0.29463	0.714634	0	0.138067	0.278316	1.03163	0.70276	0.688159	0.312764	0	0.496223	0.314612	0.27019	0.303802	0.271855	0.616418	0.758948	0.128921	0.249921	0.518766	0.500286	0.541087	0.545957	0.412089	0.258207
ACE	0.204815	0.171204	0.0215263	0.0775938	0.341938	0.198078	0.0384777	9.25372e-18	0.0313124	3.71419e-10	0.263328	0.108899	0.176705	0.0388644	0.0868391	0.0776284	0.107065	0.0620004	0.156167	0.09043	0.0301766	0.396088	0.0443396	1.4177e-21	0.0945959	0.264961	0.199453	0.0888591	0.269522	0.0157411	0.263806	0.0823094	0.0429721	0.0486118	0.064743	0.0747634	0.00457253	0.0169771	0.295474	0.266268	0.0768605	0.154652	0.106261	0.110254	0.0309491
ACER3	0.486778	0.157905	0.267052	0.446101	0.267634	0.174871	0.359333	0.332826	0.419328	0.188971	0.250262	0.246657	0.30663	0.376936	0.189952	0.38616	0.268165	0.406044	0.24681	0.392827	0.199662	0.233495	0.055007	0.578928	0.261422	0.393246	0.297187	0.325205	0.343099	0.546788	0.261267	0.215597	0.411974	0.315587	0.271634	0.323086	0.187196	0.463352	0.247617	0.153025	0.214542	0.413495	0.223142	0.248653	0.550326
ACIN1	2.39217	1.37661	2.20248	2.35876	2.50264	2.44289	2.56361	2.15386	2.11853	1.61924	1.73334	2.00908	1.06678	1.82665	1.65048	2.33542	1.9	2.30298	2.70028	1.97205	2.50936	1.85453	1.96225	1.73136	2.45858	2.00426	2.19588	2.29552	2.31802	2.75062	2.04719	2.79675	2.39755	2.98725	2.52296	2.97243	1.56123	2.97311	2.07566	2.42919	3.31633	2.19227	3.22919	2.35599	1.81456
ACLY	1.55108	1.20458	1.12355	1.65605	2.0079	1.14359	1.99792	1.40028	1.98344	1.73279	1.2554	1.37507	0.868542	1.84466	1.91809	1.39316	1.23505	1.88693	1.45657	2.08095	2.07956	2.01512	2.31428	1.87361	1.22677	1.97265	1.16269	2.07394	2.24272	1.70639	1.9491	1.63389	1.97612	2.45546	1.31865	1.73478	2.15712	2.01078	1.72538	2.10279	2.54588	1.6556	2.45345	2.2405	1.18046
ACO1	0.291589	0.179814	0.089771	0.205827	0.259866	0.15713	0.16719	0.29835	0.326015	7.10197e-37	0.435891	0.281714	0.374847	0.0990881	0.275099	0.228324	0.254256	0.169386	0.231145	0.147764	0.153811	0.130818	0.0616365	0.235891	0.160757	0.17342	0.0784031	0.24483	0.344387	0.284462	0.272341	0.260397	0.416065	0.192545	0.165616	0.127812	0.197044	0.22561	0.225637	0.429132	0.130452	0.12475	0.234263	0.168499	0.272474
ACO2	1.5396	1.02956	1.72947	0.767484	1.47402	1.90376	1.133	0.591006	1.07817	1.84229	1.35933	1.52865	1.73127	3.77069	2.34715	1.01375	1.4221	1.35024	1.60502	1.16418	1.66845	1.54467	2.18337	2.30891	1.41994	2.13596	1.13442	0.96499	1.7746	1.09905	1.34941	1.83537	1.01434	0.848656	0.922133	1.49973	1.83684	0.718654	1.11253	1.34272	1.94218	0.751667	1.35517	1.09296	0.721892
ACOT4	0.163139	2.07461	0	0.375154	0.341806	0.817076	0.272027	0.119861	0.577642	0.906949	1.47131	0.320572	0.813835	0.169764	0.876379	0.827755	0.663538	0.454311	0.264908	0.947441	0.140601	0.278177	0	0.188276	0.467172	0.288731	0.987193	0.330426	0.26632	0	0.523688	0.438339	0.235523	0.145622	0.191318	0.326245	0	0.175643	0.836416	0.506568	0.170398	0.349423	0.287724	0.614944	0.137227
ACOT8	0.640241	0.689007	0.535117	0.525822	0.0975061	0.704084	0.578054	0.533532	0.646345	0.504879	0.459515	0.340847	0.310732	0.333121	0.128714	0.860318	0.413344	0.443798	0.552741	0.131191	0.350072	0.779795	0.551114	0.263649	0.261918	0.534093	0.334831	0.666398	0.776417	0.352174	0.345543	0.811266	0.653977	0.683776	0.680374	0.529691	0.556971	0.407961	0.471341	0.425672	0.620964	0.495332	0.827695	0.544332	0.487258
ACOT9	0.565095	0.358868	0.670169	0.526822	0.529163	0.777855	1.02317	0.612502	0.402679	0.31615	0.489092	0.67526	0.649082	0.516526	0.529652	0.811843	0.483152	0.760024	0.485783	0.547669	0.9186	0.781278	0.736217	0.792451	0.699777	0.657903	0.213479	0.952122	0.374264	1.24149	1.49088	0.623019	1.30463	0.849284	0.766877	0.36854	0.740244	0.516794	0.814273	0.378096	0.558336	0.797898	0.464233	0.50497	0.706584
ACOX1	1.29903	0.339174	1.0028	1.19283	1.39448	0.808627	0.897565	1.82534	1.52998	1.18267	0.915023	0.531798	0.966599	0.821398	0.606889	1.1292	1.01921	1.07752	0.80341	0.711668	1.14681	0.999849	1.57634	0.936137	1.00749	0.971491	0.707195	1.04442	1.23704	1.65956	0.899958	0.890927	1.3667	1.1075	2.55001	1.74145	1.77135	1.52625	0.758988	0.77221	0.91869	1.69009	1.38081	1.29248	1.71999
ACOX3	0.520992	4.98269	0.468944	0.345599	0.787544	0.571549	0.909803	0.405271	0.63722	2.58233	1.35363	1.29422	2.42381	0.364909	0.773989	1.09793	1.53948	2.86931	1.82856	1.2434	0.619419	1.4463	1.20741	0	0.53741	1.20845	1.53211	0.916517	1.3163	0.242248	1.18606	0.993914	0.43846	0.652254	0.860801	0.728531	0.510508	0.361428	1.07394	1.39634	0.749864	0.887823	0.783269	0.359536	0.393293
ACP1	1.53763	3.29596	3.03331	3.67439	1.87622	3.95959	2.33826	2.93804	4.16356	1.91742	1.32045	1.67198	3.26631	8.86593	3.88209	2.44599	2.427	3.01885	3.54913	1.99293	2.9882	5.37016	1.11627	4.63843	1.58061	7.56817	1.7294	0.98992	0.423397	0.515176	0.635925	0.894916	0.776313	1.20817	1.03356	0.895717	0.966972	0.612615	0.981534	0.764372	0.67791	0.827575	0.944009	0.98003	1.09082
ACP2	0.442404	0.336108	0.388252	0.254338	0.294771	0.465271	0.195722	0.120969	1.05296	0.15263	0.242562	0.357739	0.493776	0.52249	0.255705	0.303438	0.249917	0.149072	0.422146	0.317283	0.573344	0.188592	0.533145	0.0637631	0.316722	0.190573	0.617276	0.795092	0.469438	0	0.237286	0.237458	0.434547	0.302146	0.292187	0.177923	0.357374	0.221145	0.770661	0.239825	0.404329	0.378301	0.288156	0.316925	0.341124
ACP5	1.01332	2.16555	1.20173	0.944685	3.79553	1.6738	0.327653	1.19817	2.80627	3.96839	1.87697	1.83923	3.39604	7.76602	1.13971	1.3995	3.56583	1.57188	2.13418	2.74979	3.3693	0.523321	2.47531	2.13151	1.1764	3.06732	1.74687	0.732845	0.0447084	0.468675	0.646321	0.734988	0.882801	0.413844	1.7826	1.18954	0.69773	0.358045	0.479276	0.480245	0.929681	0.522092	0.535147	0.35451	0.767897
ACP6	0.0924868	0.174269	0	0.0966741	0.0224085	0.0856438	0.141397	0.0153268	0.203881	0.0580148	0.115247	0.206522	0.0830617	0.0218734	0.116632	0.144171	0.0949934	0.113325	0.200572	0.140699	0.172398	0.35842	0.0506621	0.0242364	0.0722318	0.21731	0.0615598	0.223576	0.254311	0.179856	0.126269	0.225644	0.162614	0.147113	0.187634	0.175835	0.0835926	0.241851	0.268631	0.267799	0.285416	0.194008	0.205366	0.176062	0.141449
ACPL2	0.415277	0.351054	0.223783	0.251309	0.29126	0.222635	0.0966953	0.239057	0.347525	0.150812	0.179754	0.241588	0.440256	0.107211	0.328456	0.262345	0.255904	0.176756	0.302674	0.209003	0.268822	0.419278	0.294768	0.189011	0.37554	0.188303	0.380066	0.214118	0.285444	0.420791	0.410304	0.340212	0.352269	0.304203	0.264087	0.351608	0.278419	0.437022	0.417887	0.295328	0.313903	0.300434	0.532853	0.264973	0.107246
ACPP	0.618998	0.597302	0.268835	0.211332	0.572342	0.355313	0.475939	0.871125	0.519542	0.324676	0.399066	0.708224	0.45227	0.335547	0.339948	0.535774	0.373784	0.783111	0.60281	0.529735	0.904479	0.470108	0.332246	0.264906	0.775303	0.0791743	0.491153	0.919765	0.660102	0.471805	0.447677	0.520998	0.325855	0.590127	1.09379	1.30098	0.739643	0.829891	0.653356	0.557321	0.815903	0.649779	0.680309	1.21081	0.51535
ACSBG1	0.0468206	0.332161	0	0.094539	0.0249571	0.230404	0.0929701	0.11949	0.231608	0.334808	0.275768	0.0690575	0.223145	0.0243611	0.176897	0.0351261	0.046313	0.138926	0.290016	0.161512	0.0175742	4.51277e-05	0.0564239	0.0941346	0.198028	0.042719	0.209129	0.166791	0.122795	0	0.156164	0.135891	0.0452771	0.0350642	0.0480685	0.0504132	0.0174562	0	0.151811	0.207406	0.0978081	0.160672	0.0784385	0.0450252	0.128287
ACSF2	0.251945	0.164252	0.427789	0.229286	0.0708631	0.189584	0.196894	0.0727026	0.265559	0.128769	0.281487	0.286741	0.301744	0.351504	0.373937	0.15957	0.0897269	0.161143	0.219737	0.286031	0.138378	0.170016	0.0801051	0.0766433	0.167685	0.478296	0.267674	0.251819	0.490862	0.113753	0.29029	0.169427	0.283533	0.105731	0.28517	0.248769	0.148695	0.102237	0.243328	0.224991	0.173573	0.21972	0.283146	0.242488	0.0745511
ACSF3	0.682593	0.675245	0.756071	0.361944	0.565199	0.594041	0.737332	0.434903	0.54682	0.68497	0.835711	0.451201	0.510017	0.655145	0.398363	0.579543	0.554068	0.478799	0.827141	0.713808	0.52542	0.565014	0.455785	0.764126	0.910932	0.561042	0.626601	0.720046	0.843851	0.623758	0.709835	0.873463	0.914273	0.87493	0.602023	0.948831	0.473569	0.732202	0.865146	0.978958	1.15417	0.767552	0.931981	0.650039	0.613195
ACSL1	2.78918	1.72307	2.09494	2.92531	3.7838	2.84109	4.11614	5.31344	7.27687	4.68132	2.75541	1.57388	5.15042	1.89575	3.45381	5.51511	3.46354	1.95852	2.52437	1.81084	5.25531	2.8386	13.2482	2.02811	4.31742	3.57198	2.43726	3.54609	4.31755	11.8791	16.685	6.21373	9.61843	5.30589	24.7434	7.15485	6.90138	2.82131	3.84494	2.70404	4.19934	8.46528	4.91614	4.20941	6.96935
ACSL3	0.308693	0.332008	0.435943	0.856741	0.709243	0.780674	0.544408	0.562719	0.225667	0.587584	0.407243	0.490187	0.241937	0.276922	0.221488	0.255533	0.457002	0.487804	0.56526	0.289322	0.297381	0.635274	0.810658	0.521624	0.426753	0.320973	0.144582	0.536494	0.191147	0.751417	0.673695	0.487634	0.446059	0.660334	0.653258	0.410974	0.813569	1.12149	0.325319	0.58117	0.389138	0.47028	0.467995	0.586574	0.153701
ACSL4	1.59459	0.952235	1.68688	1.31225	1.37678	1.22371	1.53371	2.49655	1.78282	0.663151	1.38323	1.25049	1.18682	0.718832	1.05544	1.44198	1.03155	1.66781	0.687805	1.14878	1.47452	1.33152	2.60597	1.45445	1.20409	1.19026	0.791632	1.1769	0.941365	3.16093	1.82996	1.10909	2.30413	1.38541	2.47991	1.12091	1.39596	1.67222	0.706435	0.994759	1.44103	1.14719	1.20179	1.16514	1.83304
ACSL5	0.838846	0.39692	0.992	1.28259	0.998919	0.908999	1.115	0.715768	0.756754	0.738903	0.782849	0.466356	1.04059	0.742905	1.19664	1.34657	1.20988	1.13063	0.624453	1.02401	1.17106	0.760832	0.645256	0.514476	1.17553	1.23012	0.882061	1.04862	1.01976	1.22172	1.79968	1.49443	1.12186	1.16396	0.796595	0.574233	0.931589	1.31765	0.936558	0.861146	1.16512	0.436246	1.50352	1.02285	1.42623
ACSL6	0.518608	1.23714	0.75817	0.887446	0.48928	1.067	0.621563	1.30909	1.77087	0.968672	0.920478	0.427186	1.07912	2.94985	1.86631	0.703731	0.76865	1.4292	1.43971	1.11924	0.863558	1.21992	0.520557	2.19162	1.03597	1.79095	0.582469	0.233494	0.237992	0.300306	0.0572746	0.208666	0.243669	0.117522	0.220911	0.243211	0.0838789	0.170248	0.204581	0.176847	0.112795	0.2405	0.237617	0.166623	0.0756976
ACSS1	0.665072	0.401082	0.736894	0.438844	0.712053	0.8242	0.627168	0.264385	0.620347	0.68472	0.565008	0.749992	0.416033	0.436887	0.676948	0.656048	0.748982	0.766221	0.764805	0.510206	0.824325	0.650807	0.735926	0.836145	0.830656	0.295939	0.47507	0.557878	1.03429	0.620498	0.707073	0.792441	0.765733	0.843865	0.417838	0.898473	1.1953	0.763144	0.931853	0.803737	0.797306	0.435156	0.865109	0.80755	0.545781
ACSS2	0.514827	0.494724	0.251006	0.16443	0.457369	0.277227	0.524215	0.364966	0.513802	0.394703	0.196021	0.462569	0.42242	0.297631	0.297564	0.833736	0.357976	0.346952	0.295661	0.341874	0.625551	0.426738	0.525685	0.206115	0.409523	0.246412	0.28794	0.616579	0.280147	0.0611826	0.659644	0.315134	0.345732	0.510996	0.452116	0.598145	0.995263	0.604877	0.383205	0.301421	0.298742	0.704622	0.412239	0.395639	0.34083
ACTB	52.8253	81.4597	79.979	74.4638	107.686	86.4292	75.6879	63.2672	59.9602	91.3753	92.003	44.599	84.8002	98.0026	76.0303	90.9861	73.545	87.8208	78.7305	89.9579	96.3499	66.0928	100.801	74.5017	121.189	107.268	90.3692	76.0218	139.763	66.0122	125.278	107.578	72.7262	83.3506	114.985	172.094	98.6491	82.9855	89.4571	97.0767	126.84	81.1133	125.122	127.914	101.326
ACTBP2	1.58159	3.01731	0.414828	1.39479	1.18397	1.5256	0.934629	0.780533	2.76685	1.94329	2.97299	2.02995	2.30607	2.17467	2.15826	1.82018	0.323339	1.1716	2.40304	21.1336	1.52424	0.893424	2.05942	0.599531	3.24461	6.31312	3.44895	2.57301	2.44679	1.65937	1.84654	2.25036	1.17933	1.35062	2.42855	4.65843	2.78293	0.880902	3.12682	4.45249	11.743	3.28923	1.69414	5.39712	2.75549
ACTG1	29.8284	23.9291	29.867	35.8056	41.046	30.4389	21.504	30.2795	19.2363	22.1216	22.8066	17.0346	17.6452	25.5407	25.8136	32.8349	29.4096	28.4931	28.6518	30.7634	34.6369	22.9335	32.6156	27.8434	33.2624	134.828	29.124	31.4538	58.5855	60.1613	31.3662	42.7177	29.6017	40.8924	33.2571	46.4523	51.6435	45.3951	36.0065	38.1391	39.8063	22.9271	37.5039	39.7468	42.4682
ACTL6A	0.807253	0.777279	0.306728	0.542519	1.11781	0.598104	0.3711	0.344047	0.23208	0.144698	0.344933	0.360568	0.207168	0.366986	0.581796	0.571797	0.453448	0.385768	0.466907	0.551454	0.229326	0.17879	0.505436	0.725389	0.300261	0.722673	0.268694	0.30449	0.703639	0.897178	0.269944	0.377677	0.371786	0.800556	0.155995	0.269882	0.586385	0.741845	0.381804	0.346099	0.821388	0.357688	0.432535	0.614888	0.440992
ACTN1	1.47381	1.29085	2.02033	1.93926	2.53218	1.92004	1.77594	2.10213	2.42534	1.75153	1.84907	1.39528	1.67659	1.90567	1.75906	2.48885	1.96628	1.62385	2.71055	1.58283	3.00282	1.82137	2.57837	1.40257	2.9273	2.09699	1.54087	2.31389	3.04581	2.6078	3.60742	2.74538	2.42501	2.69613	4.67491	4.98254	3.93631	3.26064	1.64707	1.86852	2.63806	3.94175	3.88086	3.34595	1.73859
ACTN4	2.15378	1.80415	2.54257	1.16155	2.72606	2.92324	2.532	2.30191	3.1921	2.39396	2.69885	2.4184	2.61958	2.23389	1.81706	2.37455	2.05032	2.72092	2.52524	2.48511	3.02706	1.87128	3.20409	1.49241	3.47965	2.77419	2.26787	4.11156	4.17372	0.972445	3.49383	2.06659	2.51136	2.54423	2.91197	5.00471	2.87187	2.15002	2.55961	2.41899	3.19321	3.65848	3.11772	3.05507	2.44231
ACTR10	0.830122	0.851348	1.31263	1.48331	0.896929	0.850169	0.587188	1.39054	0.554916	0.61923	0.691267	0.826629	1.32324	2.33469	0.700414	0.654003	1.0437	0.786233	0.749293	0.750888	1.22674	0.956412	0.54075	3.16896	0.706729	0.579874	0.903469	0.479542	0.402883	0.575918	0.601676	0.626197	1.26561	1.03492	1.29343	0.577477	0.724944	0.879946	0.550677	0.740562	0.937363	0.686966	0.558623	0.420353	1.2896
ACTR1A	1.48926	1.27219	2.33702	2.01108	2.02743	1.55217	1.43618	1.68285	1.00366	1.53464	1.25386	1.2115	1.3728	2.44783	1.14925	1.55105	1.52439	1.50749	1.63756	1.71968	1.82009	1.892	1.60459	1.50378	2.0844	1.50512	1.16985	1.16976	1.7389	1.1393	2.20835	1.72549	0.972851	1.52416	1.6838	1.90959	1.4465	2.1708	1.32226	1.35479	2.20291	1.16386	2.01256	1.87834	1.44356
ACTR1B	1.36141	0.969388	1.17135	0.383666	0.92489	0.543825	0.573617	0.973229	0.471606	0.368385	0.816727	0.686163	0.421943	0.694463	0.555447	1.23588	0.603193	1.00743	1.57078	1.38427	1.13119	1.36555	1.17116	0.982409	0.382217	1.49488	1.51472	1.18703	1.48165	0.342618	0.658614	1.26087	1.67793	1.93198	0.446791	1.2883	1.94074	0.985387	1.33318	1.8422	1.91554	1.01246	2.04189	1.50041	1.23499
ACTR2	10.3059	5.93554	9.93951	14.2683	11.584	8.33023	10.7867	18.0247	6.95475	7.94314	8.05736	7.44703	6.55937	10.1467	6.02092	10.2739	11.5128	10.1555	8.45271	7.36742	10.7314	7.53597	6.66373	14.813	10.3064	6.02411	7.76006	9.89981	10.7077	20.5795	9.4685	9.16432	15.7801	14.7285	14.1139	9.30416	15.3633	21.1859	6.593	8.27348	9.34079	8.48744	11.29	11.4536	15.6475
ACTR3	3.39189	1.77907	2.91887	4.33776	2.60816	2.97564	3.73517	5.5616	2.67702	3.13347	2.87563	2.3495	2.60698	3.9349	2.33643	3.42185	4.14796	2.87077	2.52209	2.47587	4.17924	3.05379	2.92904	4.51602	2.91159	2.28684	2.07206	2.36232	3.59187	6.14329	3.03242	2.33426	4.38122	4.44592	4.22267	2.58264	3.72008	5.27768	2.1084	2.48702	3.08942	2.50198	3.12794	3.20494	4.6348
ACTR3B	0.847849	0.623104	0.296733	0.167992	0.388117	0.245078	0.28392	0.069963	2.37466	0.201264	0.140286	1.5922	0.289883	0.63236	0.266198	0.175494	0.276367	0.393058	0.192011	0.298264	0.0349757	0.272682	0.154173	0.0531372	0.219813	0.385765	0.118065	2.0722	0.323831	0.355766	0.336843	0.310645	0.231642	0.23915	0.100432	0.163861	0.220034	0.175377	0.340079	0.220921	0.326795	0.481127	0.325569	0.308913	0.296747
ACTR3C	0.170417	0.0448914	0.177306	0.15226	0.191126	0.252011	0.25305	0.26145	0.299031	0.329878	0.149243	0.32445	0.0609116	0.229362	0.0552652	0.451455	0.308956	0.11607	0.260703	0.114541	0.0816894	0.103053	0.144035	0.12262	0.102679	0.154456	0.0451885	0.308631	0.204759	0.281238	0.0923839	0.146074	0.309899	0.195601	0.178232	0.166262	0.133683	0.358469	0.180853	0.141148	0.0651414	0.0720037	0.489455	0.164111	0.188307
ACTR5	0.537282	1.2456	0	0	0.643013	0.351078	0.726215	0.188487	0.243565	0.315026	0.472431	0.484668	0.372449	0.358661	1.0359	0.121712	0.311524	0.624772	0.602949	0.619771	0.235569	1.46926	0.207678	1.09287	0.197399	0.593878	0.539146	0.675294	0.393858	0.368641	0.406697	0.665986	0.444401	0.809502	0.192291	0.499013	0.406921	0.50361	0.568087	0.424926	0.81	0.655008	0.57922	0.465839	0.289919
ACTR8	0.866611	1.02433	1.71884	0.871731	0.707219	0.772269	0.866009	1.00199	2.42816	0.130783	0.649038	2.89539	0.976671	0.353198	0.634435	0.715011	0.72809	0.629424	0.926	0.476256	0.802117	0.969584	2.16995	1.31127	0.434218	0.489884	0.38163	2.25983	0.959197	1.09472	0.503258	0.513785	0.916428	1.07028	0.69118	1.09768	0.708518	0.801692	2.02626	1.1099	0.544427	2.03945	0.935565	0.832	0.930032
ACVR1	0.367168	0.334261	0.565308	0.555488	0.360526	0.157475	0.806081	0.317044	0.204843	0.266682	0.264884	0.640772	0.190909	0.150821	0.481172	0.364498	0.392998	0.364651	0.614659	0.138593	0.58115	0.82379	0.582208	0.501343	0.332034	0.332977	0.424467	0.885454	0.220829	0.496058	0.518244	0.809047	0.840941	0.553293	0.575008	0.62175	0.504338	0.609314	0.492138	0.418603	0.454153	0.413114	0.4825	0.447256	0.78567
ACVR1B	0.789098	0.575992	0.30279	0.583995	0.45833	0.416561	0.464186	0.0740698	1.00032	1.27642	0.427123	0.316057	0.624647	0.317122	0.731449	0.449394	0.308063	0.525399	0.197876	1.09099	0.481373	0.289774	0.56544	0.156169	0.620575	0.667179	0.927388	0.661965	0.512452	0.28973	0.755183	0.750631	0.545739	0.360828	0.503764	0.524391	1.09625	0.282158	0.751984	0.677403	0.62404	0.430774	0.702002	0.694013	0.64703
ACVR2A	0.250512	0.291552	0.199863	0.196391	0.182089	0.0927909	0.230292	0.290603	0.120703	0	0.156081	0.0930243	0.160082	0.236988	0.0526522	0.117152	0.231572	0.154203	0.126764	0.16333	0.0622616	0.0970826	0.27445	0.131295	0.130433	0.294307	0.104214	0.10141	0.0743555	0.0974329	0.0732893	0.0855662	0.110115	0.199237	0.16941	0.128227	0.063681	0.210166	0.256421	0.199676	0.208138	0.146055	0.185511	0.238443	0.20753
ACVR2B	0.158426	0.112036	0.0429583	0.281414	0.112975	0.0737471	0.137826	0.0178462	0.106747	0.101327	0.0539809	0.0843702	0.0782716	0.0382034	0.120103	0.105781	0.0442434	0.0685279	0.174281	0.164056	0.060221	0.329124	0.206465	0.084661	0.204315	0.0758452	0.151966	0.240614	0.0799095	0.209421	0.0655337	0.153351	0.181455	0.179081	0.206846	0.102369	0.270709	0.12799	0.171172	0.15966	0.120878	0.197818	0.26864	0.135285	0.0619209
AD000090.2	0.265007	0.375961	0.324782	0.136774	0.0422714	0.226181	0.501202	0.144562	0.336248	0.328535	0.217402	0.311666	0.446191	0.247571	0.412218	0.2504	0.143356	0.277908	0.655822	0.332993	0.411934	0.405673	0.0955689	0.107975	0.136258	0	0.357397	0.0847513	0.25892	0.271424	0.295313	0.274332	0.204503	0.340584	0.383447	0.280664	0.374511	0.256144	0.301217	0.416738	0.372744	0.271249	0.349142	0.209762	0.40934
ADA	0.188703	0.248872	1.10667	0.310699	0.57074	0.385349	0.170781	0.295552	0.477393	0.932265	1.13125	0.487273	0.320341	0.281194	0.249895	0.509684	0.305298	0.343759	0.437944	0.710587	0.406316	0.460768	0.814111	0.934715	0.696434	0	0.412963	0.625796	0.48524	0.346823	0.347841	0.754203	0.391968	0.528974	0.201011	0.869404	0.587687	0.207808	0.489911	0.855236	0.493927	0.500642	0.43984	0.341106	1.09862
ADAM10	2.89134	1.60157	2.11453	3.6169	1.92649	2.02181	2.68143	3.74151	2.14414	1.72411	1.76141	2.52076	1.68895	1.6251	1.44422	2.69313	2.25844	2.33342	2.33915	1.66401	2.28113	2.20641	2.04331	3.0354	2.24883	1.99894	1.40401	2.46372	2.89904	5.19233	2.29746	1.94468	2.81904	2.95959	3.73404	1.82251	4.30779	4.1657	1.5246	1.81779	2.39859	2.1722	2.11546	2.90135	3.59059
ADAM11	0.14932	0.797645	0.145628	0	0.0861202	0.380973	0.097723	0	0.171261	0.967602	0.595472	0.198426	0.64055	0	0.133291	0.393482	0.365077	0.247863	0.126314	0.375537	0.0317503	4.20702e-40	0	0.0931449	0.0925327	0.417582	0.603012	0.337806	0.237376	0	0.466022	0.113319	0.0781196	0.0773441	0.157749	0.051982	0.0100394	0	0.302751	0.443146	0.168755	0.343082	0.166621	0.298162	0.113253
ADAM15	0.40827	0.676857	0.171181	0.100924	0.717407	0.476848	0.449141	0.362681	0.338706	0.323015	1.09954	0.523089	0.655584	0.186034	0.476232	0.452622	0.185117	0.394356	0.497119	0.335737	0.735907	0.299342	0.352596	0.269888	0.603259	0.302486	0.62124	0.22935	0.515848	0.125176	0.627717	0.523134	0.320664	0.431598	0.0870589	0.433025	0.0512612	0.171006	0.46538	0.385286	0.519526	0.576739	0.376908	0.593326	0.278927
ADAM17	1.12486	1.04233	0.946038	1.73796	0.936858	1.03121	1.30063	2.58877	0.645862	0.582117	1.42621	1.22893	0.777873	1.4266	1.10526	1.08862	1.14379	1.00443	0.872096	1.51261	1.59529	1.07891	0.847234	1.24773	1.44954	0.302844	0.926531	0.993221	1.03292	1.17303	1.1134	0.74797	1.33706	1.47612	1.32727	0.904777	1.45036	1.58953	1.052	0.870221	1.03616	1.25124	1.0052	0.948035	1.41929
ADAM19	2.64886	1.39427	2.33925	1.3217	2.964	1.77162	1.84985	1.67635	1.69529	1.44449	1.1783	1.66955	1.78268	2.10633	1.40182	1.91965	2.77814	1.75578	2.31529	1.72049	2.36381	1.96009	2.74034	1.26778	2.65672	1.63621	1.98957	1.3175	2.3872	1.4326	2.06625	1.29381	1.49825	1.82977	3.93505	1.96613	1.14286	2.02169	1.46249	1.78006	2.2447	1.94897	2.37029	1.54436	1.39834
ADAM1A	0.258961	0.255959	0.378772	1.04214	0.483124	0.474805	0.458263	0.613681	0.823504	0.178684	0.638925	0.572474	0.102331	0.269478	0.179612	0.444043	0.994763	0.418845	0.494206	0.804793	0.318589	0.662354	0.936228	0.522531	0.593258	0.223103	0.474007	0.461253	0.211373	0.498558	0.250011	0.472586	0.375636	0.741442	0.0481589	0.624884	0.804572	0.677109	0.438352	0.507527	0.338105	0.40597	0.716856	0.313943	0.580877
ADAM22	0.0485253	0.406371	0.0553601	0.0362656	0.117687	0.110335	0.0835951	0.0358096	0.459757	0.217633	0.251577	0.558053	0.313705	0.0967348	0.102089	0.103095	0.0997886	0.0774923	0.182194	0.156139	0.0535322	0.0897653	0.0760201	0.127286	0.0180643	0.0271734	0.128652	0.485714	0.206226	0.0944581	0.0745653	0.131356	0.089428	0.109803	0.101651	0.147129	0.145032	0.0970237	0.490468	0.425404	0.0494164	0.343669	0.126576	0.10085	0.128291
ADAM23	0.108071	0.664394	0	0.310651	0.0640064	0.171241	0.322095	0.0437786	0.134812	0.248565	0.768172	0.251028	0.542661	0.0624779	0.463428	0.226491	0.26036	0.194691	0.190968	0.269161	0.150957	0.102377	0.0725484	0.0346137	0.137546	0.155178	0.445773	0.257918	0.156821	0.0256866	0.26539	0.189863	0.212887	0.105238	0.160431	0.231805	0.164154	0.175455	0.395144	0.55283	0.0940667	0.210546	0.150791	0.173069	0.101006
ADAM28	1.09613	0.468396	0.530402	0.66333	0.461269	0.654806	0.864649	0.105165	0.407686	0.170601	0.542243	0.445359	0.358155	0.278728	0.476353	0.496771	0.689044	0.477656	0.30146	0.453152	0.766076	0.456727	0.794557	0.855247	0.448417	0.248513	0.392223	0.572504	0.484348	0.722823	0.371314	0.406972	0.584456	0.537481	0.444477	0.291679	0.430179	0.823944	0.258089	0.374053	0.624101	0.365591	0.408337	0.290659	0.427505
ADAM33	0.0742313	0.733683	0.0855817	2.16739e-36	0.0763467	0.218347	0.225438	0.0530219	0.405956	0.747997	0.449121	0.21612	0.697884	0.279995	0.34729	0.286638	0.300991	0.353036	0.420542	0.460046	0.217715	0.659342	0.389804	0.25618	0.272232	0.635075	0.397917	0.313741	0.0748329	0	0.156841	0.167284	0.0541139	0.0717328	0.138823	0.273732	0.019517	0.0234934	0.301957	0.280972	0.168782	0.637954	0.129485	0.152905	0.042224
ADAM8	2.7972	2.00393	2.02806	1.66842	3.14882	2.71952	2.91383	3.0272	4.06598	2.77111	3.7613	1.52598	2.52313	1.67775	2.26612	3.49625	2.20952	2.05099	2.99058	2.80895	4.40667	2.68045	4.46882	0.975975	4.7555	4.17538	2.3727	2.46969	4.9602	1.58648	4.97408	2.95532	2.10482	2.72759	7.23299	5.85893	2.34431	2.78976	2.81848	2.99948	4.29425	4.53659	3.80509	3.92984	3.97816
ADAM9	0.326182	0.19686	0.0652235	0.293849	0.148558	0.272534	0.360134	0.345473	0.452634	0.334079	0.152807	0.410743	0.600741	0.0290021	0.309287	0.248505	0.309753	0.360028	0.156697	0.284283	0.350495	0.299091	0.80608	0.132382	0.22347	0.192089	0.339649	0.182901	0.146469	0.394956	0.153858	0.132583	0.377348	0.214603	0.424455	0.215207	0.290945	0.385797	0.228846	0.154861	0.203773	0.444862	0.212324	0.23793	0.375096
ADAMTS10	0.268572	0.49327	0.0785659	0.308805	0.344438	0.331895	0.154435	0.0244791	0.516342	0.388066	0.306273	0.271767	0.221092	0.20961	0.372556	0.207235	0.0606872	0.262011	0.469836	0.385229	0.196989	0.343468	0.242744	0.0774179	0.153819	0.28923	0.391418	0.229942	0.254598	0.114903	0.208752	0.43704	0.194789	0.3738	0.349615	0.302436	0.175231	0.165233	0.445174	0.424626	0.315588	0.472411	0.467246	0.356643	0.0941306
ADAMTS17	0.0889231	0.220655	0.0289032	0.0568022	0.315995	0.241542	0.164548	0.054033	0.174555	0.204525	0.168415	0.14157	0.308409	0.104375	0.0942535	0.0847097	0.0704972	0.136567	0.0314264	0.0944799	0.13506	0.252713	0.0595345	0.227847	0.169763	0.130771	0.145745	0.309255	0.129035	0.0634063	0.0930506	0.127277	0.111471	0.156697	0.0367489	0.0662117	0.377038	0.0911799	0.208481	0.283291	0.186608	0.372167	0.122995	0.119781	0.0969618
ADAMTS2	0.067823	0.720265	0	0	0.0873406	0.0408488	0.16397	0	0.256409	0.622524	0.399295	0.131505	0.471201	0.0782457	0.314085	0.051573	0.115608	0.356777	0.129141	0.263639	0.0822271	0.140543	0.0650245	0.0288995	0.0861294	0.151	0.203909	0.192821	0.120287	0	0.108767	0.161414	0.0161585	0.116081	0.0559337	0.0322563	0.0186893	0	0.201234	0.277886	0	0.168112	0.085747	0.0335338	0.0145073
ADAMTS4	0.0372879	0.421155	0.109079	0.0643106	0.0397516	0.133554	0.141398	0.0407835	0.138905	0.40253	0.183487	0.0953291	0.25947	0.0227552	0.0716562	0.0855468	0.03721	0.264109	0.202807	0.0589612	0.0407767	0.0372824	0.0961489	0.0429941	0.0630122	0	0.188349	0.137552	0.156528	0.0470883	0.125288	0.0923305	0.0251133	0.0781841	0.166426	0.0513719	0	0.0458811	0.200875	0.219708	0.0442074	0.0980597	0.0653263	0.0575336	0.0209102
ADAMTS5	0.0749991	0.19632	0	0.0489242	0.0254641	0.177141	0.0973197	0.016197	0.342079	0.0628808	0.231097	0.132752	0.289398	0.0471467	0.157734	0.0916902	0.0577013	0.0857536	0.276266	0.0932448	0	0	0.161895	0.0245308	0.0762048	3.62096e-42	0.142298	0.16232	0.0433812	0.0728165	0.103172	0.0513693	0.043128	0.0554508	0.0842568	0.0431869	0.169587	0.0278739	0.299488	0.110488	0.0666652	0.248598	0.0720114	0.106206	0.0889244
ADAMTSL4	0.395407	0.131075	0.141057	0.381169	0.289155	0.270937	0.293818	0.347217	0.304395	0.199655	0.462542	0.127386	0.344318	0.0940833	0.167222	0.322487	0.108958	0.266472	0.177322	0.0807092	0.254555	0.14392	0.217911	0.173745	0.304866	0.622554	0.0772773	0.200483	0.212548	0.180509	0.467703	0.271756	0.202068	0.153399	0.201766	0.27926	0.408283	0.183564	0.156367	0.0988606	0.125913	0.195484	0.163755	0.271034	0.30408
ADAP1	0.672482	0.209068	0.178217	0.481584	0.933616	0.487375	0.430172	0.145068	0.141486	0.305046	0.641714	0.417117	0.738794	0.633965	0.637258	0.338308	0.4474	0.440959	0.370822	0.442737	0.357848	0.389558	0.581699	0.0878065	0.212964	0.651338	0.799842	0.731976	0.82923	0.0651606	0.749691	0.776316	0.275128	0.375106	0.559234	1.02962	0.0997832	0.326772	0.624939	0.598395	0.556791	0.571902	0.394	0.868278	0.682534
ADAP2	0.575431	0.45704	0.360712	0.41352	0.439441	0.418673	1.29278	1.04896	0.726147	0.283607	0.338034	0.454315	0.573645	0.320786	0.332593	0.493349	0.623276	0.803288	0.424885	0.638684	0.477572	0.549978	0.74299	0.533161	0.529661	0.35411	0.491207	0.36605	0.301943	0.615464	0.903862	0.352983	0.5504	0.357368	0.191094	0.429787	0.75344	0.410917	0.358752	0.402773	0.482976	0.559194	0.39042	0.362393	0.835534
ADAR	8.01023	3.88549	7.79463	6.15063	7.42438	6.97079	11.8672	10.1548	9.47858	9.86398	6.26187	8.36571	6.50581	9.93341	5.07716	8.12296	5.0642	6.69361	6.96625	6.42171	11.4136	7.30312	8.50268	5.98093	8.94495	7.34992	6.25293	6.20614	8.79377	11.285	28.4761	7.78758	14.3742	6.90206	9.6344	11.1367	11.0952	8.06216	5.18127	5.57081	9.65658	8.17748	8.95057	7.32475	7.13736
ADARB1	0.705724	0.528389	0.703314	0.398154	0.555929	0.253233	0.373214	0.238468	0.246057	0.637161	0.316434	0.548142	0.137898	0.442451	0.487307	0.620161	0.510453	0.593542	0.66959	0.609273	0.37868	0.328035	0.231837	0.487999	0.484796	0.629813	0.637922	0.610019	0.615543	0.641977	0.379473	0.729142	0.520383	0.522109	0.257591	0.557061	0.774625	0.78707	0.609278	0.473199	0.843943	0.390369	0.839593	0.695432	0.204975
ADAT1	1.08152	1.47945	1.05536	0.543206	0.915751	0.979962	1.01316	1.50319	1.21403	1.06685	1.55614	0.890501	1.04246	1.16201	1.24113	0.883735	0.931666	1.08577	1.10062	0.657107	1.29159	0.878828	0.724608	0.990422	1.18075	0.888037	1.33527	1.16984	1.00962	0.881978	1.09257	1.41843	0.778967	0.761593	1.15016	0.690911	1.16358	0.963854	1.11077	0.995329	1.43551	0.944044	1.0694	1.42003	1.20424
ADAT2	0.300748	0.149549	0.125684	0.617502	0.229014	0.262582	0.122191	0.234959	0.468125	0	0.206118	0.448511	0.130768	0.200759	0.104091	0.147342	0.266977	0.30402	0.444131	0.179742	0.264284	0.0915756	0.129441	0.52635	0.276826	0.138806	0.294908	0.211049	0.263016	0.505483	0.103698	0.276729	0.242361	0.333158	0.3196	0.138232	0.600687	0.371709	0.413187	0.45114	0.252427	0.339411	0.332635	0.226476	0.316224
ADCK1	0.246405	0.0716319	0.169603	0.0416642	0.0772604	0.17717	0.183665	0.0792659	0.102428	0.100012	0.397351	0.249217	0.126254	0.0377076	0.368615	0.149122	0.196512	0.175825	0.138307	0.218396	0.0990659	0.185364	0	0	0.207534	0.124874	0.372039	0.206536	0.354926	0.0930166	0.279869	0.264513	0.210249	0.130995	0.107693	0.0699513	0.0180132	0.13376	0.160994	0.355162	0.151394	0.271823	0.157433	0.207667	0.223524
ADCK2	0.363139	0.261494	0.386964	0.380242	0.564083	0.522675	0.501615	0.241136	0.373917	0.547646	0.145054	0.454887	0.470449	0.206479	0.298281	0.136094	0.413729	0.492264	0.611104	0.194753	0.289315	0.451119	0.478238	0.533832	0.303045	0.267305	0.793346	0.471228	0.43189	0.226373	0.472265	0.412595	0.426431	0.264888	0.688806	0.297919	0.213713	0.386568	0.492615	0.338961	0.483664	0.248183	0.5026	0.447773	0.51926
ADCK3	0.355829	0.543076	0.346972	0.511417	0.34246	0.246657	0.349985	0.288287	0.279395	0.186771	0.414374	0.315618	0.188774	0.154286	0.566259	0.305072	0.20101	0.199834	0.377262	0.309323	0.297246	0.421351	0.119115	0.398885	0.40024	0.255466	0.39876	0.352107	0.403391	0.148005	0.412384	0.371368	0.250182	0.434945	0.388013	0.492919	0.89057	0.494081	0.364706	0.480527	0.774593	0.387825	0.772556	0.601729	0.332568
ADCK4	0.280855	0.355886	0.410796	0.40366	0.336839	0.17165	0.239672	0.307184	0.152609	0.0968957	0.38497	0.172465	0.323761	0.175169	0.261838	0.264872	0.22212	0.283911	0.223329	0.134283	0.364721	0.299314	0.338461	0.242876	0.402136	0.455908	0.411266	0.175088	0.366791	0.330434	0.384126	0.336814	0.384762	0.236438	0.156692	0.392047	0.436298	0.421175	0.29122	0.338574	0.40336	0.254352	0.411599	0.588113	0.13781
ADCK5	0.253521	1.89757	0.573509	0.225176	0.0587619	0.313171	1.30056	0.102469	0.480738	1.35753	0.734306	0.483255	1.66794	0.438712	0.651495	0.71423	0.460707	1.23871	1.30731	0.423098	0.357512	0.718879	0.846771	0.299058	0.724372	0.955608	1.25113	0.454672	0.685997	0	0.356619	0.58051	0.135897	0.357651	0.979549	0.77479	0.0872183	0.172913	0.913677	1.54748	0.432345	1.20268	0.475333	0.650494	0.192668
ADCY10P1	0.201429	0.232276	0.157132	0.0772012	0.107369	0.492427	0.203688	0	0.571804	0.0926579	0.197064	0.331516	0.185726	0.13974	0.316417	0.138157	0.273092	0.217676	0.375445	0.0642048	0.220275	0.171734	0.161829	0	0.153819	0.115692	0.175638	0.409209	0.219218	0.344708	0.14405	0.100908	0.216432	0.323181	0.274704	0.194423	0.383839	0.330466	0.282308	0.266712	0.245458	0.327805	0.25511	0.221997	0.320044
ADCY2	0.0392148	0.403179	5.49256e-26	0.0249133	0.0347196	0.143301	0.0737773	0.0238333	0.211566	0.183136	0.134603	0.132817	0.149406	0	0.159839	0.0297227	0.110739	0.0881835	0.113727	0.103867	0.0262936	0.106881	0.104446	0.0124916	0.0496384	0.0937793	0.152733	0.219694	0.0282972	0.00926993	0.0519936	0.0732192	0.035141	0.040028	0.0241769	0.0401575	0.0134638	0.0136027	0.160632	0.227097	0	0.221812	0.0288621	0.0266097	0.0182259
ADCY3	0.368923	0.37722	0.33493	0.18284	0.372955	0.175353	0.225269	0	0.359597	0.0106454	0.248043	0.254103	0.445963	0.231667	0.217539	0.242929	0.172475	0.211589	0.269144	0.334532	0.262296	0.445033	0.0766539	0.256694	0.400728	0.274	0.627322	0.24884	0.250912	0.081639	0.118879	0.341595	0.430573	0.192235	0.0236582	0.184185	0.379447	0.264148	0.369086	0.238826	0.171662	0.217563	0.382344	0.21163	0.107009
ADCY5	0.296625	0.840746	0.179604	0.0772937	0.231485	0.512356	0.289641	0.0633318	0.186362	0.364326	0.465591	0.228354	1.00114	0.0678037	0.980928	0.259082	0.179329	0.33839	0.381172	0.691887	0.108258	0.185148	0.0523351	0.175257	0.364622	1.19726	0.925596	0.363098	0.289572	0.0187736	0.327137	0.336971	0.157354	0.198431	0.439326	0.195016	0.0539706	0.0554882	0.41009	1.18558	0.276825	0.274726	0.390069	0.828628	0.23234
ADCY6	0.0604031	0.299194	0.0536008	0.0790045	0.0283429	0.07475	0.175716	0	0.464718	0.262222	0.169533	0.386432	0.206588	0.11917	0.214287	0.111393	0.0627298	0.201189	0.150989	0.21855	0.0375701	0.156218	0.165609	0.0271662	0.131447	0.118394	0.108442	0.33242	0.0747798	0	0.103083	0.0395793	0.0333482	0.0145726	0.0851883	0.0589525	0.0170785	0.0214729	0.633285	0.122642	0.023923	0.420878	0.0509571	0.020194	0.0513757
ADCY7	2.87394	1.59984	2.84745	2.79762	3.44574	2.82384	3.3098	2.63038	2.151	2.47569	2.51779	3.55219	1.99085	2.02118	2.63755	2.42506	1.75286	2.26545	2.20811	2.58542	2.66113	2.19785	2.15235	2.21378	2.27424	3.10531	2.29276	2.36626	2.82816	2.8081	4.08667	3.32801	2.88333	3.15217	2.4995	3.6955	3.5617	3.10992	2.43017	2.59946	3.38048	1.97213	3.2332	3.07431	2.67825
ADCY8	0.133654	0.702417	0.11346	0.148652	0.10337	0.330547	0.369914	0.0235675	0.0913622	0.713657	0.444828	0.204459	0.343807	0.201803	0.269011	0.310361	0.601966	0.383954	0.198655	0.634314	0.107504	0.496015	1.7165e-38	0.111802	0.279366	0.167075	0.426488	0.154688	0.0422109	0.0553117	0.310898	0.243471	0.107146	0.0620774	0.144258	0.152599	0.0401679	0.0198849	0.136397	0.205037	0.0337595	0.43592	0.243681	0.0284972	0.03625
ADCY9	0.286257	0.430387	0.174122	0.192485	0.239715	0.286681	0.306972	0.299802	0.276232	0.265829	0.502583	0.300114	0.572948	0.203996	0.489612	0.207901	0.136873	0.320455	0.284881	0.432948	0.151335	0.190304	0.134496	0.218119	0.317791	0.352554	0.348687	0.418434	0.290829	0.137815	0.194963	0.336931	0.204869	0.337957	0.129338	0.250356	0.075964	0.108715	0.371216	0.331915	0.235117	0.404291	0.255445	0.216601	0.271203
ADD1	2.25323	3.54743	4.48964	3.29525	3.16574	3.95072	3.085	2.56104	3.93649	4.90539	3.42185	2.483	3.35386	7.34289	2.85493	3.26687	4.62394	4.34445	4.43859	4.23126	4.17979	4.36165	2.22413	4.76303	3.1489	4.2386	2.91212	2.23785	2.63803	2.32706	2.55376	2.23751	2.37927	1.94641	3.22053	2.82093	3.06198	2.77658	1.84642	1.97857	2.2418	1.71309	2.72748	2.09235	1.87134
ADD2	0.154667	0.657145	0.391367	0.122721	0.388978	0.195314	0.166384	0.0665126	0.492029	0.515482	0.353452	0.467266	0.592954	0.401614	0.445214	0.345931	0.294949	0.357127	0.4058	0.339992	0.207817	0.292796	0.30341	0.157765	0.280255	0.467904	0.261128	0.261141	0.201054	0.130085	0.19808	0.203148	0.33324	0.104773	0.27961	0.210786	0.105805	0.149598	0.308289	0.24985	0.455792	0.381261	0.140733	0.287242	0.128092
ADD3	3.93021	2.72095	6.61756	6.02845	4.05078	4.10448	3.48367	6.37888	3.49696	3.10831	2.87466	4.48573	2.19265	3.12645	3.82968	4.26281	6.38481	3.7477	3.52268	3.97145	4.01029	3.16423	3.3367	5.468	3.4752	2.93642	2.63107	3.96313	5.44322	8.74565	2.36345	4.75563	6.47541	5.9128	4.84236	4.02254	5.02793	6.80467	3.70957	4.05045	3.56885	3.01844	4.48255	4.70834	4.62499
ADH5	0.676076	0.548235	1.2517	0.761887	1.05592	0.642742	0.772222	1.32888	0.505378	1.20284	0.463071	0.874275	0.434517	0.531518	0.676198	0.570654	0.672497	0.914831	0.698766	0.708193	0.866516	0.743122	0.668432	1.09636	0.995392	0.34133	0.911872	0.812786	0.718135	1.66111	0.657979	0.755846	0.893966	1.13816	0.412604	0.764818	0.787796	1.2108	0.770614	0.790585	0.711145	0.446494	0.849611	0.493059	0.878315
ADHFE1	0.216036	0.649087	0.0926991	0.177081	0.383101	0.209169	0.256967	1.02641	0.21767	0.148075	0.596558	0.433373	0.230216	0.213687	0.142426	0.246477	0.280367	0.356762	0.130629	0.0981805	0.14358	0.397696	0.247466	0.355157	0.470434	0.176913	0.112761	0.217269	0.0335224	0.730011	0.132167	0.634593	0.450131	0.302615	0.19204	0.133087	0.352551	0.358725	0.272749	0.165063	0.107242	0.149615	0.284071	0.132148	0.201519
ADI1	0.388106	0.445258	0.121643	1.39452	0.333598	0.64947	0.360942	0.379008	0.538733	0.573846	0.379984	0.272371	0.530271	0.576954	0.416596	0.594187	0.469807	0.668078	0.396787	0.795262	0.587364	0.236351	0.705628	0.479462	0.284709	0.305447	0.538781	0.808545	0.401827	0.474407	0.431194	0.491407	0.781898	0.672454	0.335103	0.312172	1.0594	0.756826	0.631685	0.568879	0.180971	0.395084	0.631974	0.580498	0.446941
ADIPOR1	59.3902	119.681	72.7868	118.497	81.8841	88.5469	39.8133	109.241	91.6721	186.193	98.1185	87.194	123.794	432.884	63.8918	106.099	185.041	128.755	103.1	117.521	110.427	160.177	39.1202	164.258	71.8018	106.569	94.3594	32.8413	8.31375	9.91308	29.1728	23.2411	34.738	9.82712	71.7618	33.0789	20.697	19.081	7.57031	9.36095	13.5505	22.8282	19.9514	12.8474	18.8136
ADIPOR1P2	1.533	5.40432	3.30734	5.95238	2.02032	3.4811	0.714343	7.73315	3.34546	4.53945	2.86435	3.04413	2.80222	18.1201	6.08402	4.41285	4.92198	2.67243	3.74381	4.09843	3.98872	5.29585	0.57183	6.25148	3.00487	1.62382	3.45728	1.6796	0	0.201044	1.53654	0.908015	0.152828	0.303578	1.77158	1.36958	4.02961	0.3623	0.477269	0.193889	0.245415	0.940797	0.514528	0.520759	0.922319
ADIPOR2	0.653662	0.712748	0.882143	1.39445	1.06497	1.0568	0.861774	1.02771	0.648566	1.17607	0.622096	0.740703	0.569907	0.375197	0.945576	0.539559	0.888782	1.35407	0.792343	0.541449	1.1291	1.17371	1.50102	0.907045	0.857057	0.734214	1.05594	0.709331	1.22	0.588973	0.675089	0.898467	1.11996	0.963711	1.24351	0.822576	1.89011	1.52251	0.824045	0.781495	0.89014	0.80077	1.10236	1.07619	1.01095
ADK	0.906793	1.33037	0.759074	1.26801	0.760728	0.528627	1.42367	0.89873	0.18337	0.179045	0.640216	0.685949	0.556554	0.596368	1.06505	1.11235	0.820871	0.708014	0.701539	0.310161	0.780346	2.10399	1.40718	0.747981	0.52015	1.22955	0.405565	1.46203	0.635401	1.72072	0.640208	0.947081	0.669146	0.825489	0.772099	0.409278	0.370851	1.24023	0.84723	1.30225	0.406546	0.696103	0.764383	0.772145	0.945832
ADM	0.442316	0.724668	0.663561	4.55953e-40	0.151138	0.297319	0.250881	0	2.0641	0.391291	0.699714	1.91436	1.0084	0.221293	0.967952	0.437573	0.25628	0.0788324	0.315856	0.828707	0.930213	0.120871	0.683398	0	0.94942	0.403427	0.525548	1.72978	0.501237	1.03111	1.61917	0.892647	0.951604	0.473563	1.37099	1.22505	1.25094	0.152637	1.08921	0.468116	0.296159	1.31702	0.422055	0.249995	0.453971
ADNP	1.7719	1.53431	1.76993	2.39138	1.73017	1.56276	2.00754	2.10738	1.35023	1.26735	1.47767	1.43307	1.1314	2.24861	2.0233	1.79704	2.07515	1.83025	2.165	1.35913	1.89876	1.88835	2.34365	1.86864	1.76356	1.90819	1.40412	2.05325	2.32817	3.16632	1.34442	1.9601	2.01996	2.48332	1.58732	2.13783	2.10807	3.11581	1.96134	2.01104	1.70344	1.58844	2.82063	2.57403	2.34777
ADNP2	0.73235	0.547583	0.688615	1.01498	0.662233	0.426275	0.442265	0.691343	0.377799	0.580813	0.394364	0.447895	0.351787	0.577731	0.580595	0.56061	0.768317	0.528798	0.62097	0.562743	0.338506	0.222995	0.472801	0.753947	0.299599	0.619677	0.603423	0.695376	0.696113	0.559499	0.461278	0.452392	0.69556	0.707262	0.48641	0.666741	0.983279	0.653716	0.853679	0.540192	0.785546	0.656247	0.770386	0.706238	0.586693
ADO	0.393303	0.571114	0.242219	0.892541	0.551697	0.424613	0.745002	0.301876	0.0733762	0.142832	0.575285	0.372247	0.521465	0.220836	0.574295	0.212969	0.374197	0.731753	0.27249	0.494858	0.311258	0.441213	0.24946	0.775707	0.760283	0.624186	0.45961	0.409755	0.307877	1.01845	0.288669	0.515218	0.637124	0.674992	0.34791	0.466204	0.347295	0.668604	0.417023	0.680744	0.648639	0.386227	0.348308	0.391397	0.493348
ADORA1	0.136807	0.830558	0.161378	0.105716	0.294054	0.262232	0.216743	0.149415	3.09661	0.939212	0.515108	2.17309	1.15455	0.245854	0.491919	0.29765	0.207757	0.131777	0.394931	0.478402	0	0.548722	1.99443	0.212026	0.315951	0.633697	0.260615	3.38069	0.485542	0.0786716	0.399488	0.399557	0.394939	0.0708821	0.136821	0.57593	0.0457082	0.0293314	4.90958	0.619787	0.192069	1.92451	0.297378	0.206542	0.0515596
ADORA2A	0.538507	0.186415	0.548642	0.475312	0.488017	0.104056	0.195243	0.100417	0.381897	0.380465	0.350086	0.379844	0.374328	0.157213	0.693607	0.652913	0.373784	0.261933	0.361874	0.351511	0.0989617	0.348556	0.439517	0.0118593	0.309747	0.45534	0.602496	0.0482958	0.649316	0.0393171	0.318857	0.483918	0.58872	0.631642	0.677396	0.323569	0.532705	0.1955	0.177174	0.690708	0.342396	0.458075	0.753238	0.402876	0.334766
ADPGK	1.75417	1.27462	1.97659	1.64344	1.87008	1.87947	2.74887	2.10811	1.5151	1.0759	1.70983	1.50008	1.10841	1.48738	1.54484	2.16123	2.05529	1.62877	1.35849	2.0812	2.2913	1.88331	1.80079	1.34841	2.26981	1.84712	1.78382	1.52752	1.63213	2.6128	2.31382	2.97109	2.36651	2.52156	3.04475	2.06942	2.5353	2.6081	1.80563	1.78263	2.32245	1.76215	2.40503	2.11946	2.24065
ADPRH	0.20039	0.577696	0.293103	0.0480019	0.267038	0.13608	0.464377	0.426175	0.472035	0.23045	0.503572	0.483804	0.659886	0.608208	0.165959	0.314977	0.415073	0.675234	0.292133	0.227944	0.251097	0.0711869	0.100622	0.0481366	0.246156	0.143869	0.522429	0.561783	0.245349	0.0714438	0.698622	0.268896	0.322973	0.358591	0.0634748	0.591199	0.767871	0.372425	0.671277	0.437787	0.174423	0.428385	0.108769	0.276065	0.468226
ADPRHL2	1.06267	1.37002	1.62191	1.32811	0.492558	0.564756	1.40164	0.673792	0.816262	1.59402	0.536522	1.2085	1.44413	0.721192	0.854556	0.898849	0.62641	0.934114	0.883475	1.21498	1.01052	1.57567	0.556797	0.399551	0.529238	0.398055	1.01485	0.90525	1.05595	0.19767	2.66262	1.19036	0.968065	0.440954	1.71847	1.41221	0.660328	0.781698	1.11318	0.428928	1.44777	0.765507	0.952977	0.61105	0.647741
ADPRM	0.713581	0.352654	1.25247	1.36746	0.126788	0.096915	0.901978	0.433598	0.504269	0	0	0.817954	0.256089	0.12376	0.549923	0.326289	0.752465	0.320597	0.302625	0.227451	0.585259	0.405589	0.286648	2.33121	0.681149	0.409849	0.783691	0.593137	0.82698	0.610579	0.612373	0.714953	1.22677	0.681028	0.442348	1.30099	1.80319	1.20729	0.493954	0.392566	0.745334	0.542386	0.800524	1.25831	0.533546
ADRA1D	3.0292	2.74026	0.0922643	0.302375	1.37439	0.780533	0.402636	0.118401	1.20678	2.28504	2.29928	1.1826	3.14799	0.731736	3.48521	0.641811	0.578831	0.727886	0.425322	2.13179	2.84198e-30	1.93418	0.213089	0.53309	0.881696	2.45396	1.3039	0.502995	0.317926	0	1.23296	0.536382	0.54432	0.149534	0.412286	0.297961	0.0547214	0.0467828	1.0961	1.65655	1.03824	0.803059	0.925111	1.57677	0.459246
ADRA2A	0.766421	1.06791	0.260818	0.572574	0.524494	0.405795	0.4107	0.0363106	0.944331	1.44477	0.733662	0.420339	0.763309	0.62184	0.962066	0.291176	0.315067	0.897057	0.411817	0.923069	0.233636	1.50584	0.244181	0.172254	0.228165	0.600632	0.707036	0.799173	0.250676	0	0.645709	0.706486	0.199093	0.161775	0.419259	0.255755	0.0247731	0.0306368	0.685082	0.491265	0.156333	0.69233	0.317582	0.380594	0.115142
ADRB2	1.39709	1.56993	0.773207	1.62809	1.81144	1.53848	1.60638	1.78963	0.400253	2.34487	1.5527	1.20572	0.522235	0.098232	0.611085	2.26612	1.27983	1.37412	1.74146	2.34695	1.10237	2.57542	2.95776	1.30613	1.40568	2.11451	0.898499	1.45044	2.28072	1.29236	1.82272	1.01335	1.27801	2.58264	0.561767	0.728919	2.29938	1.24864	1.21441	0.817927	1.77478	0.699575	0.944919	1.78944	2.38214
ADRBK1	4.43212	1.90708	3.82225	2.75872	4.16032	3.38902	3.91521	2.59261	3.55447	3.03181	4.74798	3.12329	2.07899	3.45585	2.95312	4.96925	2.50827	3.00231	3.8917	4.08811	5.05455	3.15465	3.41397	1.53322	3.34432	4.02415	3.29853	2.97721	4.90551	2.424	4.14248	5.05769	3.96951	5.09562	4.87404	7.3627	4.97203	3.92149	3.73326	4.43432	6.3361	3.66771	5.55558	5.11045	4.10097
ADRBK2	1.37833	1.19896	0.603756	1.21014	1.0845	0.982073	1.10658	1.1358	0.743759	0.845066	1.1651	1.038	1.10574	0.979155	0.904214	1.1929	0.837129	1.3731	0.643781	0.869847	0.978309	0.807133	1.62349	1.5776	1.39846	0.797937	0.718194	0.73486	0.817942	1.71106	1.22422	1.09702	1.49275	0.87016	0.812213	0.934602	1.47018	1.2497	0.905164	0.692113	0.86481	0.760258	0.917172	0.945458	1.20402
ADRM1	0.54008	1.08875	1.0525	0.374873	2.20547	2.19891	1.45243	0.606548	3.26711	0.784717	1.67397	3.44117	1.20928	1.2168	0.936783	1.66572	1.39202	1.21412	1.08406	2.49432	1.37603	0.461857	1.1008	0.518887	1.95485	0.464955	1.13299	3.00876	1.05181	0.538754	1.19644	1.28273	0.821646	1.14479	0.535278	1.51508	2.04089	0.609114	1.67116	1.45547	1.40924	2.15718	1.12409	1.30864	0.454275
ADSL	0.389531	0.221397	0.48676	0.772646	0.409361	0.599743	0.404474	0.559983	0.497485	0.176636	0.561687	0.471594	0.591617	0.499481	0.414292	0.307268	0.636293	0.457983	0.651389	0.367186	0.909219	0.436509	0.616999	0.332064	0.476499	0.275683	0.445146	0.501564	0.89849	0.848787	0.426819	0.535707	0.639514	0.804204	0.404659	0.676393	0.230652	0.915434	0.71246	0.691368	0.601615	0.432858	0.526434	0.818184	0.933108
ADSS	1.31136	1.3578	1.7616	1.82117	0.840412	1.01119	1.0199	1.76278	3.43733	1.04009	1.2316	4.31206	0.995448	0.991028	0.812247	1.16032	1.49923	1.21733	1.26715	1.05538	1.24335	1.00331	1.08135	2.06032	1.48188	1.35834	1.03559	5.01167	1.44708	1.8887	0.953879	1.57535	2.08181	1.62526	0.986917	1.65564	1.86054	2.83321	1.90127	1.62765	1.2504	1.94486	1.43179	1.16455	2.04659
AEBP1	0.370212	0.379423	0.459727	0.0904028	0.280271	0.158428	0.206331	0	1.20449	0.321956	0.127914	1.04638	0.123185	0.133222	0.229198	0.160017	0.0702894	0.20751	0.151901	0.379379	0.063782	0	0.468586	0.0448336	0.445393	0.133997	0.44274	0.805088	0.160215	0.199624	0.161301	0.172101	0.100271	0.371944	0.057849	0.275227	0.183628	0.191377	0.468247	0.318725	0.121841	0.422776	0.162571	0.265167	0.0436097
AEBP2	1.02053	0.935346	1.09633	0.979349	0.726425	1.05351	0.264057	1.213	0.747579	0.875701	0.400486	0.453393	0.520963	0.990188	0.819647	0.905517	1.15479	0.688816	0.872382	0.855205	0.722572	0.726188	0.615874	1.57136	0.421988	0.743433	0.70076	0.904579	0.695234	1.42118	0.648066	0.823725	1.37279	1.14346	0.792003	0.657703	1.42902	1.14351	0.857447	1.08133	0.533793	0.412724	0.970872	0.786972	1.21799
AEN	0.74275	0.420643	0.449541	0.36811	0.307174	0.573953	0.487347	0.0725498	0.316739	0.706898	0.421279	0.408919	0.375759	0.533045	0.323182	0.505049	0.636611	0.367142	0.685446	0.857195	0.563128	0.272954	0.23149	0.488188	0.403392	0.441313	0.750093	0.575093	0.3763	0.410908	0.686859	0.355486	0.474715	0.39721	0.285784	0.421144	0.620684	0.472717	0.393981	0.447815	0.869432	0.395481	1.41671	0.32462	0.197487
AES	3.31449	3.571	2.59572	3.17738	3.10044	3.22739	2.62371	2.53894	2.1641	3.92841	3.29649	2.99813	2.34047	2.84512	3.4468	2.59631	2.75777	3.95012	3.74402	3.18262	3.62657	3.16023	2.2789	2.01269	3.69001	2.81877	3.92173	4.02339	5.79945	3.08056	4.00682	5.37873	3.03185	4.40428	1.66984	4.84552	3.83865	3.40075	4.70896	5.70629	4.70943	3.19872	5.77041	4.51769	3.12016
AF064858.8	0.327479	2.37726	0	0.0863515	0.29093	0.347766	1.02639	0	0.772989	1.88302	0.502369	0.939087	2.61792	0.283982	1.49854	4.50157e-11	0.437312	0.358981	1.25057	0.501235	0.223924	1.065	3.28873	0.314661	0.605536	1.0826e-18	1.51633	2.01041	0.32344	0	0.351624	0.694041	0.617848	0.26045	0.509321	0.305119	0.0339579	0	5.10317	2.96422	0.299266	1.74771	0.315408	0.324516	0.365102
AF121897.4	0.038727	0.478476	0	0.0556605	0.154822	0.236687	0.269234	0	0.752602	0.668045	0.690082	0.523185	0.650394	0.251874	0.464949	0.199217	0.30628	0.438926	0.277153	0.324033	0.026469	0.0825446	0.116676	0.0558167	0.166351	0	0.21266	1.55203	0.316104	0.0414212	0.0830857	0.103933	0.530546	0.200202	0.144041	0.1246	0.0120322	0.0446736	0.524436	0.0798942	0.0505628	0.910678	0.0862068	0.0231134	0.054293
AFAP1	0.117441	0.165304	0.169417	0.190255	0.0441002	0.358483	0.134854	0.183194	0.408135	0.399608	0.135979	0.451838	0.267791	0.0885676	0.255723	0.191847	0.120207	0.117055	0.170225	0.370065	0.158331	0.262557	0.703659	0.0732173	0.330009	0.269551	0.231223	0.675743	0.199604	0	0.151307	0.12893	0.0958171	0.355473	0.199011	0.137914	0.0154229	0.206607	1.02947	0.240828	0.26661	0.882038	0.305326	0.147449	0.131313
AFAP1L2	0.168438	0.163393	0.0379026	0.0744885	0.138128	0.31675	0.0167721	0	0.045781	0.357608	0.177599	0.159984	0.2048	0.202244	0.182243	0.0684676	0.292774	0.122245	0.0828152	0.289285	0.123979	0.0552333	0	0.112046	0.259725	0.223253	0.166019	0.207703	0.128114	0.0554326	0.111191	0.140592	0.229709	0.0655502	0.0722869	0.270965	0.257636	0.189319	0.156701	0.173818	0.135333	0.30792	0.198519	0.257217	0.0908231
AFF1	2.02486	2.90167	2.45757	2.86895	2.94709	2.32585	2.90141	3.74349	3.01336	3.96358	2.27175	2.35862	3.22368	6.53797	2.9326	3.4228	3.4559	3.3478	3.677	2.50614	3.24884	2.93847	3.24492	3.60143	3.90678	2.90747	2.67117	1.8738	1.95738	3.68635	6.09068	2.15287	2.70669	1.96592	2.9755	2.54122	2.48521	2.40204	1.70389	1.7416	1.88931	2.11814	2.40313	1.81177	2.10389
AFF2	0.0605265	0.15561	0.0643853	0.143846	0.123219	0.0936384	0.121981	0.100304	0.148661	0.151867	0.212302	0.150549	0.22974	0.114517	0.0134329	0.0673389	0.0621669	0.0741635	0.120491	0.0660594	0.054578	0.0469124	0.13262	0.0793055	0.112944	0.18962	0.141004	0.118387	0.170999	0.117704	0.182289	0.0619163	0.0354734	0.0615851	0.174979	0.0885171	0.0686503	0.148104	0.125841	0.179979	0.0862088	0.213223	0.117932	0.0623415	0.0462844
AFF3	0.678772	0.277318	0.568426	0.630623	0.718346	0.612941	0.905222	0.27423	0.37651	0.216252	0.417686	0.708232	0.340106	0.540423	0.623142	0.59775	0.847151	0.388628	0.498426	0.734246	0.786418	0.560094	0.793148	0.831145	0.927296	0.51302	0.566565	0.537697	0.776502	1.23357	0.421438	0.642646	0.532414	0.658836	0.151539	0.433592	0.814039	1.01229	0.617186	0.686197	0.916588	0.529158	0.737335	0.464043	0.351503
AFF4	1.16755	0.833745	1.17741	1.47071	1.51312	0.975674	1.39621	1.30574	1.15382	0.423641	0.935077	1.40984	0.867853	1.40204	1.02053	1.36611	1.38186	1.02359	0.957958	0.910379	1.2216	1.21412	2.62222	1.86813	1.07445	1.0873	1.07387	1.529	1.62051	2.37865	1.04646	1.22698	1.57228	1.36181	1.48422	1.15773	1.26746	2.1667	1.21891	1.19792	1.42509	1.61421	1.4552	1.30821	1.56848
AFG3L1P	0.297805	0.267278	0.614936	0.209165	0.0430962	0.362364	0.255491	0.17686	0.231195	0.167362	0.509782	0.366747	0.260185	0.503731	0.244195	0.415906	0.328846	0.261536	0.3986	0.231938	0.364713	0.24126	0.292301	0.256363	0.379339	0.208966	0.323532	0.440217	0.237576	0.190246	0.329571	0.32981	0.299724	0.312924	0.195465	0.390192	0.110527	0.553374	0.472965	0.330122	0.591138	0.482493	0.466013	0.276229	0.204026
AFG3L2	0.5572	0.467655	0.612622	0.60198	0.372095	0.379232	0.787587	0.151694	0.493306	0.0802784	0.267592	0.325094	0.398315	0.484279	0.370799	0.418945	0.368054	0.365724	0.618047	0.528454	0.477114	0.568968	0.841248	0.335372	0.499756	0.300705	0.547982	0.609273	0.353806	0.522643	0.317694	0.396423	0.468788	0.776152	0.346185	0.496932	0.440999	0.939467	0.59248	0.626563	0.516468	0.37705	0.68138	0.510389	0.407772
AFTPH	1.72991	0.928781	2.24682	2.61851	2.11085	2.29638	1.66287	2.71623	1.49359	2.59352	1.17761	1.79448	1.48654	2.40083	1.81215	1.88749	3.02435	1.63387	1.4146	2.21976	1.57809	1.40082	1.36358	2.61771	1.8338	2.0239	1.67804	1.6145	1.51208	4.22954	1.44304	1.70292	2.89722	2.11044	2.51264	1.16141	2.84369	3.14865	1.5488	1.06621	1.93084	1.7416	1.57968	1.59921	2.37911
AGA	0.34572	0.49833	0.674228	0.579701	0.383919	0.469539	0.276167	0.052518	0.508982	0	0.23694	0.424594	0.170769	0.2998	0.333037	0.417106	0.455699	0.427143	0.22909	0.550985	0.236292	0.122814	0.173596	0.581328	0.247505	0	0.527344	0.256577	0.141095	0.739543	0.494477	0.371127	0.742939	0.429812	0.375045	0.231733	0.841399	0.465273	0.647515	0.594353	0	0.328473	0.719331	0.476276	1.09053
AGAP1	0.105279	0.441296	0.0648949	0.049218	0.118248	0.316355	0.171963	0.09513	0.28194	0.290914	0.222765	0.28999	0.453281	0.161307	0.119749	0.168796	0.175578	0.198815	0.181076	0.392057	0.0682297	0.103744	0.120252	0.0319757	0.116664	0.0716705	0.224557	0.290347	0.138494	0.0474544	0.150979	0.229472	0.0804414	0.111167	0.183434	0.189705	0.141642	0.0980958	0.302643	0.322964	0.188264	0.331519	0.213053	0.118512	0.103885
AGAP10	0.453179	0.0340011	0.411022	0.195156	0.409783	0.439565	0.286755	0.329966	0.20588	0	0.115448	0.273907	0.00402421	0.250618	0.258912	0.108865	0.154246	0.252453	0.2342	0.234377	0.110581	0.0872406	0.274515	0.761525	0.165743	0.237739	0.175561	0.2264	0.107499	0.434023	0.404313	0.273262	0.065954	0.486149	0.0428764	0.100771	0.207512	0.456411	0.180984	0.27647	0.545388	0.284404	0.627662	0.229576	0.1199
AGAP2	1.10074	1.82357	1.27243	0.88618	1.15593	1.40277	0.961823	0.652119	1.45608	2.19146	1.36005	1.15407	1.15485	0.637729	1.29176	0.640338	0.500963	1.18636	1.39486	1.5315	1.35075	1.03086	1.05299	0.236029	0.917465	1.4786	1.86217	1.9302	1.29194	0.7788	0.919153	1.42634	1.298	1.12174	1.50589	1.56089	0.823473	0.878739	1.6233	1.42046	1.36064	1.7368	1.90267	1.18084	0.705187
AGAP3	0.270487	0.356164	0.143049	0.160644	0.260656	0.132851	0.261268	0.0254688	0.296447	0.289212	0.218044	0.379348	0.302278	0.109042	0.172537	0.17353	0.0982937	0.21006	0.170459	0.306083	0.23873	0.0893385	0.126279	0.0604108	0.125913	0.292585	0.154124	0.39848	0.205273	0.119548	0.231773	0.222044	0.135109	0.242215	0.103931	0.243324	0.451447	0.101031	0.345405	0.298139	0.401313	0.276591	0.269115	0.247929	0.0881425
AGAP4	0.145191	0.660761	0.382657	0.275243	1.01826	0.345681	0.580041	0.42618	0.841703	1.8159	0.64154	0.843043	0.970481	0.40947	0.741382	0.201438	1.33974	1.44795	0.212764	0.868888	0.450288	0.811152	0.386873	0.0272684	0.730349	1.35899	0.820394	0.409439	0.648499	0.259571	0.284929	0.447261	0.164808	0.336518	0.298594	0.216965	0.232596	0.345081	0.574261	0.482346	0.872511	0.343119	0.577218	0.560516	0.605283
AGAP6	0.906977	0.0686989	0.936339	1.0631	0.611203	0.913563	0.469433	0.191111	0.112129	0.480761	0.764964	0.490014	0.329586	0.601405	0.778439	0.764912	0.724714	1.46307	0.84456	0.263512	0.611409	0.309054	0	0.695912	0.727293	0.224548	0.529397	0.55309	0.709534	0.905135	0.715837	0.905016	0.808062	0.925385	0.325366	0.343627	1.35244	0.862644	0.687031	0.362413	0.332799	0.4457	0.82356	0.781155	0.508443
AGBL5	0.145877	0.404864	0.0426737	0.251594	0.116636	0.148592	0.221269	0.026592	0.154631	0.473647	0.269864	0.143326	0.288224	0.493354	0.101178	0	0.395552	0.0983092	0.394392	0.20924	0.0797628	0.248743	0.263696	0.12615	0.334192	0.377033	0.106806	0.129916	0.142884	0.12482	0.0938902	0.294827	0.119461	0.128844	0.162772	0.214513	0.843006	0.258024	0.339413	0.150473	0.114276	0.216532	0.142524	0.140691	0.0204511
AGER	1.00183	0.27506	0.651261	0.639948	0.494455	0.494491	0.42211	0	0.917735	0	1.01719	0.436895	0.146624	0.193059	0.600493	0.508992	0.503058	0.200045	0.446644	0.266108	0.963691	0.316348	0.894307	0.748702	0.743787	0.561189	0.203752	0.535628	0.363436	0.158745	0.477633	0.438148	0.358816	0.265591	1.31107	1.01474	0.83003	0.656302	0.282639	0.344464	0.678229	0.687449	1.55078	0.474942	1.24845
AGFG1	1.29231	0.755931	1.57214	1.80626	1.3913	0.791665	1.22612	1.64284	1.06313	1.0269	0.783894	1.07804	0.735124	0.924915	1.26249	0.893196	1.5133	1.09774	0.862089	0.63908	1.0963	0.881149	1.04621	1.38175	1.04178	0.870097	0.813997	0.729931	0.94482	1.9809	0.776477	0.939821	1.45854	1.66366	1.16858	1.25028	1.6715	1.89481	0.9819	1.05353	1.01473	1.29111	1.05743	1.01081	1.2055
AGFG2	0.474123	0.278106	0.439224	0.265517	0.412443	0.373716	0.160044	0.256454	0.149127	0.194145	0.607933	0.337252	0.111186	0.548991	0.44909	0.313602	0.349683	0.151695	0.26991	0.437215	0.23077	0.273197	0.16954	0.486639	0.282009	0.362399	0.569954	0.250582	0.367461	0.120377	0.289752	0.543682	0.136046	0.358043	0.366282	0.339477	0.463321	0.281296	0.472299	0.36646	0.293888	0.340848	0.47344	0.428003	0.118339
AGGF1	0.793401	0.452425	0.267802	1.22803	0.609968	0.621668	0.964301	1.39067	0.808667	0.421116	0.585586	0.712069	0.904388	0.595401	0.36528	0.968015	0.758488	0.656733	0.724528	0.693027	0.750838	0.279591	0.45968	1.09954	0.48062	0.460076	0.670272	1.05579	0.686566	1.56664	0.572849	0.766881	0.905954	0.788758	0.53912	0.687261	0.606779	1.2203	0.518146	0.877968	0.609354	0.496927	0.922258	0.589093	1.06409
AGK	0.294283	0.232697	0.344348	0.338367	0.188236	0.315855	0.416616	0.407702	0.124778	0.162445	0.12908	0.433706	0.139547	0.336858	0.51708	0.504609	0.398981	0.317316	0.505453	0.168843	0.402271	0.250899	0.0709285	0.373248	0.168544	0.253534	0.452475	0.503202	0.230596	0.805775	0.315681	0.202182	0.303553	0.48682	0.218911	0.378729	0.53396	0.64273	0.278184	0.351468	0.291161	0.4222	0.354974	0.298386	0.660108
AGL	0.420331	0.541902	0.454418	0.68292	0.389655	0.333313	0.660393	0.366455	0.258293	0.763819	0.27555	0.538671	0.313563	0.499208	0.504256	0.746529	0.474895	0.443736	0.649063	0.34951	0.455587	0.445194	0.385414	0.447778	0.523339	0.314895	0.523355	0.246513	0.417674	1.21189	0.490101	0.500266	0.479596	0.694494	0.288885	0.321688	0.836841	0.702714	0.430311	0.664909	0.453351	0.338656	0.5617	0.398653	0.371502
AGO1	0.71542	0.889123	0.839776	0.859571	0.956371	0.840511	1.14151	0.861273	0.998133	0.825336	0.96733	0.616988	0.751369	0.82462	1.15907	1.07155	0.783814	1.08017	0.71335	0.800652	0.86658	0.917817	1.04506	0.724067	0.959084	0.77288	0.864821	0.818282	0.971494	0.895542	0.683468	1.16184	0.982742	0.872037	0.934266	1.23713	1.40476	1.03485	0.645067	0.63625	0.968251	0.949145	0.893308	0.982109	0.989375
AGO2	2.11382	2.88476	2.61711	2.22645	1.58576	3.83319	3.27951	2.31181	4.1184	3.42746	3.60211	2.69961	4.37322	8.01032	3.80553	3.16732	4.04668	4.63423	4.75559	3.15337	3.36267	4.42668	2.31029	5.43593	3.4631	5.02371	2.44964	1.3298	1.9411	1.91376	1.67589	1.58024	1.86739	1.35519	3.74364	2.8577	1.09198	1.32687	1.76234	1.38491	1.80379	1.31148	2.34532	1.35308	1.25423
AGO3	0.616783	0.385384	0.488068	0.698533	0.531665	0.457512	0.504292	0.522325	0.38735	0.250265	0.498725	0.567433	0.387037	0.431033	0.433897	0.501272	0.529528	0.442621	0.447234	0.430786	0.366889	0.50454	0.361861	0.648218	0.544912	0.347214	0.515104	0.487084	0.589445	1.05506	0.294922	0.513949	0.670472	0.626708	0.586695	0.495955	0.660355	0.71127	0.587955	0.583567	0.378841	0.426306	0.590487	0.595948	0.574589
AGO4	2.1264	1.58816	1.98548	2.01196	2.06329	2.16048	3.04699	3.46043	3.11013	2.0489	2.03509	2.11563	1.69723	1.51741	1.88338	2.44179	2.10837	1.91538	2.14734	2.35777	2.47892	1.87512	2.81165	1.40621	2.49026	2.32983	1.4947	2.05358	2.59413	3.96999	1.94804	1.89935	1.64087	2.48531	5.28553	2.56581	2.24053	3.85315	1.64462	1.7612	3.01846	3.03962	2.45175	2.68822	3.28575
AGPAT1	0.892872	1.20627	0.745067	0.915156	0.90508	1.60619	0.751193	0.928575	0.824989	1.3518	0.581854	0.219668	0.893607	0.938682	0.588846	0.582306	1.43879	0.832079	0.843865	0.811835	1.01546	1.62861	0.51156	0.550635	1.09404	1.00572	1.40798	0.921379	0.762272	1.04426	0.751341	1.42967	1.06046	0.928419	1.3815	1.7072	0.896831	0.832447	0.924433	0.634907	0.886765	0.665473	1.10596	0.842108	0.952184
AGPAT2	0.753697	0.770635	0.752319	0.492834	0.799653	0.252993	0.379252	0	0	0.466602	0.3986	0.287299	0.423439	0	0.524611	0.734967	0.581119	0.462173	0.681663	0.68795	0.907051	0.182718	0	0.370663	0.613716	0.369275	0.353048	0.253297	0.839663	0.183378	0.643707	0.547829	0.690824	0.509683	0.717401	0.620575	0.665853	0.164813	0.380886	0.830391	1.00732	0.381595	0.653322	0.870341	0.660998
AGPAT3	0.732848	1.19184	1.19748	0.829086	0.818239	1.34595	0.921326	0.88301	1.73566	0.993842	0.79212	1.44235	1.00347	1.47316	0.883709	0.935179	1.46454	1.52275	0.790674	1.28057	1.08559	1.51982	0.8317	1.65197	1.01159	0.881669	1.23631	1.18939	0.922917	0.569175	1.28006	0.744825	0.912114	0.699959	0.733316	0.683684	0.55536	0.661872	1.26675	0.692664	0.801682	1.11576	0.699932	0.846234	1.08081
AGPAT4	0.204551	0.311122	0.239351	0.258713	0.19626	0.200179	0.268898	0.223727	0.346922	0.225826	0.381316	0.361817	0.21016	0.425717	0.226999	0.309078	0.203372	0.261372	0.33832	0.37164	0.313166	0.139529	0.542314	0.283024	0.166554	0.211473	0.223669	0.424673	0.360639	0.157523	0.231114	0.34255	0.276931	0.338381	0.228242	0.289574	0.0203368	0.245399	0.352011	0.234239	0.384576	0.320049	0.277553	0.180451	0.208598
AGPAT5	0.508382	0.36614	0.337132	1.14364	0.438788	0.905589	0.790797	0.510202	0.249604	0.227201	0.36107	0.506369	0.365176	0.513971	0.81382	0.705763	0.534564	0.762861	0.523662	0.354224	0.344362	0.772015	0.496015	0.379663	0.282878	0.283681	0.361626	0.703792	0.430026	0.950892	0.466757	0.47486	0.955259	0.458287	0.318527	0.397277	0.552437	0.506447	0.353544	0.788465	0.687853	0.576541	0.593628	0.453621	0.900167
AGPAT6	0.834833	0.469497	0.79512	0.558077	0.853771	0.446148	0.429459	0.407	0.743819	0.669812	0.493531	0.698248	0.589174	0.25254	0.565162	0.832265	0.723855	0.43177	0.743324	0.502865	0.610398	0.579341	0.643413	0.699555	0.694962	1.12903	1.04198	0.681623	0.713116	0.664493	0.587761	0.823239	0.485013	0.72188	0.447575	0.468486	0.548913	0.597223	0.684855	0.650851	0.564079	0.444548	1.10258	0.727503	0.680458
AGPAT9	0.444445	0.0549116	0.45505	0.574902	0.94762	0.773319	0.617964	0.93171	0.565308	0.460003	0.182761	0.327505	0.263441	0.578119	0.256884	0.990722	0.351498	0.3686	0.459435	0.584369	0.698666	0.189462	0.401703	0.256229	0.127273	0.765808	0.081352	0.657917	0.689268	0.950729	0.707164	0.500962	0.608873	0.742297	1.77705	0.857972	1.32562	0.632317	0.338547	0.300483	0.290139	0.981785	0.554096	0.489827	1.33964
AGPS	0.421176	0.512627	0.907611	1.054	0.651496	0.574609	0.724928	0.668408	0.362804	0.389238	0.695904	0.738994	0.529339	0.26905	0.421746	0.586727	0.403647	0.432733	0.348002	0.269712	0.539778	0.480948	0.283255	0.94855	0.317618	0.445499	0.367867	0.52587	0.675322	0.764248	0.514357	0.413803	0.9698	0.755221	0.332206	0.423491	0.514109	0.764427	0.513459	0.552787	0.466459	0.388577	0.41061	0.559539	1.3049
AGRN	0.296158	1.7333	0.321916	0.329533	0.331002	0.385418	0.561403	0.12469	0.281559	1.08336	0.90011	0.266001	1.31375	0.338426	0.529047	0.366802	0.228718	0.552403	0.460407	0.605128	0.17785	0.340172	0.302211	0.206713	0.585205	0.794554	0.857075	0.296576	0.412867	0	0.838576	0.462988	0.334896	0.181495	0.350232	0.301571	0.0952566	0.0396693	0.417917	0.919247	0.37638	0.691756	0.278027	0.435794	0.159787
AGTPBP1	2.8715	2.9695	3.92634	3.09548	2.74528	2.13025	2.36728	5.37703	2.48152	2.15376	2.90937	2.07009	2.80998	5.76545	2.52577	3.55925	4.44348	3.1343	2.15937	1.84534	2.94407	2.52816	2.91524	4.90369	3.17318	3.8993	2.37107	2.22565	2.75161	4.23993	1.6978	2.02721	1.83624	3.57478	4.52722	2.38514	1.97837	3.64867	1.55868	1.53633	3.17454	2.53799	2.29498	3.29505	3.21635
AGTRAP	1.58378	1.12168	1.29726	0.728413	1.09748	0.967955	1.20115	1.27032	2.01459	1.31138	1.56304	0.622435	1.68979	0.247215	1.46465	1.52081	0.501025	1.45158	1.91426	1.43875	2.20825	0.13503	2.67208	0.182614	1.72345	0.818688	1.39151	1.63617	2.58548	0.745344	1.49507	1.63216	1.68472	1.33519	3.06317	3.10834	1.18097	0.706429	1.33388	1.37229	1.90239	1.46076	1.77088	1.81016	1.42104
AHCTF1	1.7666	1.81276	1.50071	1.98661	1.21151	1.52889	1.67237	1.92081	1.53839	1.50057	1.67178	1.47705	1.76154	1.38124	1.45414	1.24303	1.61974	1.52473	1.89512	1.23349	1.47681	1.39579	1.50803	1.43785	1.104	1.24056	1.29689	1.82108	1.7186	2.58353	1.08227	1.49707	1.30329	1.84027	2.44873	1.82973	1.68889	2.68906	1.1436	1.36772	1.75287	1.9004	1.80252	1.50431	1.90938
AHCTF1P1	0.47471	0.240341	0.761384	0.286741	0.190383	0.505529	0.529739	0.445276	0.440206	0.204642	0.385589	0.910017	0.390168	0.255371	0.502258	0.279407	0.184831	0.645763	0.525251	0.547587	0.231309	0.214515	0.39451	0.313804	0.386039	0.420687	0.18149	0.770671	0.728796	0.275848	0.2552	0.356064	0.131434	0.450617	0.806087	0.725512	0.653732	0.542764	0.632248	0.727143	0.384133	0.703615	0.495014	0.904619	0.763252
AHCY	0.316658	0.494623	0.984223	0.512008	0.685711	0.40319	0.325213	0.252542	0.574629	0.546239	0.434045	0.631965	0.891833	0.720822	0.79638	0.95021	0.447206	0.424659	0.598022	0.331189	0.703393	0.590573	0.596262	0.219745	0.11335	0.622636	0.411624	0.494951	0.721134	0.592704	0.615675	0.748311	0.606059	0.472208	0.238352	0.70243	0.393534	0.350062	0.647004	1.07583	0.413436	0.166183	0.558602	0.261744	0.860128
AHCYL1	1.22044	0.935939	1.28526	1.21616	1.64579	1.06083	1.0362	1.60182	0.804956	0.785968	0.880156	0.99925	1.01062	1.52401	0.678711	1.11611	1.83849	1.09119	0.790241	0.816924	1.49613	0.798364	1.27466	1.82936	1.35137	0.771064	0.863781	1.13038	1.51418	1.32275	1.20456	1.39671	1.7572	1.42168	1.21048	1.02368	2.18409	2.10237	0.919705	1.08035	1.40222	1.1842	1.34547	1.50646	1.04543
AHCYL2	0.446828	0.0828091	0.130712	0.256882	0.371777	0.427761	0.296519	0.346174	0.276698	0.154157	0.122494	0.384138	0.154598	0.29061	0.308454	0.229854	0.182846	0.391464	0.302011	0.267047	0.274857	0.142859	0.605787	0.161002	0.224675	0.192479	0.224918	0.338033	0.382954	0.549601	0.347505	0.515656	0.306402	0.453098	0.290838	0.413317	0.666366	0.412351	0.289181	0.241975	0.52505	0.27337	0.374997	0.392934	0.579446
AHDC1	0.427357	1.03031	0.440999	0.0936	0.281191	0.288748	0.626347	0.21592	0.662044	0.806645	0.563817	0.52523	0.456075	0.247993	0.604614	0.265676	0.313219	0.507247	0.44207	0.324406	0.329219	0.280589	0.0648832	0.192172	0.260611	0.566552	0.545514	0.545988	0.432202	0.0474531	0.426215	0.529837	0.134673	0.295304	0.327123	0.591677	0.255377	0.243604	0.640128	0.523485	0.327812	0.690031	0.449071	0.344143	0.220737
AHI1	0.106262	0.0218813	0.103617	0.0509086	0.236007	0.1804	0.17909	0.161422	0.174738	0.122202	0.194206	0.174007	0.0699845	0.230371	0.0818913	0.167025	0.243961	0.202901	0.0422485	0.0846769	0.121046	0.113246	0.160072	0.153154	0.0253582	0.267017	0.162087	0.174015	0.0578235	0.397792	0.0569944	0.152095	0.171265	0.0492988	0.0823399	0.128208	0.209094	0.149819	0.278614	0.118736	0.115615	0.064486	0.243698	0.117113	0.260704
AHNAK	12.2805	4.47724	9.4774	8.92354	10.6001	11.2853	12.1644	10.4301	6.1144	6.6953	9.75593	8.20448	6.63002	9.06601	10.9693	9.79639	6.67028	13.3027	9.52747	10.1765	11.4551	6.23405	13.9605	8.99423	11.3411	11.4458	10.1262	11.324	14.7528	6.57291	6.08911	8.78353	6.11625	10.9411	7.05448	11.23	12.0136	10.0245	8.32833	6.14435	12.8654	6.75534	11.6375	13.3799	15.3768
AHR	1.87355	1.0523	1.75997	1.82917	1.04841	1.66547	1.30158	2.40435	1.06289	0.957989	1.32507	1.22531	1.33664	1.30838	1.40415	1.01179	1.14264	1.25263	1.00987	0.899369	1.26524	0.641174	1.11543	1.7676	1.4263	1.24598	1.13898	1.25101	1.37879	1.41072	0.914187	1.22198	1.23073	1.56883	1.26947	0.818944	2.58815	2.01086	0.979552	1.38897	1.08762	0.916885	1.23724	1.12066	1.37872
AHRR	0.0802987	2.29104	0.16705	0.240523	0.428021	0.24538	0.956816	0.219566	0.582831	1.88733	0.735653	0.636993	1.83024	0.0807999	0.795904	0.419227	0.52491	1.12544	0.971811	0.805516	0.315856	0.663693	0.302402	0.289334	0.344921	0.302663	1.15958	0.731007	0.306	0.0429426	0.195718	0.221987	0.0485322	0.312359	0.705236	0.415243	0.0311853	0.107282	1.4028	0.892109	0.211656	1.10077	0.197921	0.217118	0.168861
AHSA1	0.967255	0.710572	0.841213	1.6532	1.25412	0.692344	1.3548	1.38612	1.10843	1.44305	0.35833	1.66952	0.733423	1.63222	1.47155	0.895741	0.886068	1.12753	0.956224	1.12143	1.10778	0.891526	3.78048	1.50713	1.05482	1.23872	1.05272	1.02439	1.74972	2.01317	1.93496	1.20672	1.47294	1.37222	0.38893	1.64013	2.128	1.62843	1.96979	1.18649	1.22874	1.59781	1.57699	1.01071	1.64923
AHSA2	1.87564	0.791315	1.39861	1.65387	1.30274	1.04147	0.952985	1.44139	1.40594	0.444088	0.791789	1.22085	0.47086	0.980691	0.916899	0.993232	1.30887	0.917041	1.43961	0.84913	1.54589	1.13664	1.16342	1.13964	0.974184	1.094	0.878602	1.01783	0.900569	1.71111	1.11334	1.8079	1.33368	1.4771	0.940425	1.46179	1.41688	1.54142	1.11519	1.01524	0.900814	1.22258	1.51858	1.08187	1.10853
AHSP	23.9976	19.9921	20.8597	15.373	18.6392	58.6663	35.1868	32.4967	21.8038	29.3322	40.2242	18.5256	60.6908	157.682	47.5556	23.5137	76.8454	58.2207	55.6114	33.4378	43.1134	68.9791	19.0044	135.583	55.762	39.5774	15.0603	2.93101	0	2.93339	7.64921	3.09135	1.32609	0.545307	9.94575	1.9854	0.596471	1.68731	1.04456	0.424349	0.358079	7.91782	2.00966	2.11584	1.53798
AIDA	2.50651	4.66058	4.20157	4.73585	3.39419	4.41049	4.26965	5.97945	3.83587	2.1313	2.53157	3.47067	3.31344	12.2655	3.44345	3.77212	9.11021	6.13913	3.24805	4.0744	3.87273	5.54228	2.21169	11.6656	3.16533	2.83316	2.6735	1.62858	1.19464	2.55645	1.99291	1.77422	2.75365	1.70588	1.43768	1.20764	2.11096	1.92197	1.18374	1.24948	1.85905	1.466	1.13184	1.05146	1.03191
AIF1	2.1139	1.0447	0.530043	3.29862	1.28775	2.21477	3.51178	6.16552	1.92065	2.9172	3.64261	2.52199	3.10265	2.19975	1.39636	4.5568	2.32007	2.68638	2.68947	3.32086	3.38496	2.3172	5.09496	1.74099	3.63208	4.68307	2.87435	1.82882	4.83124	4.26353	4.72957	4.14948	3.99108	3.26637	4.04353	4.27507	4.24088	3.76224	3.96196	3.36419	2.6811	3.69989	1.99974	5.65796	9.22939
AIFM1	0.629402	0.230409	1.15928	1.13914	0.497028	0.902312	0.20626	0.467436	0.411835	0.643392	0.319527	1.03066	0.27635	0.135303	0.25759	0.319775	0.632094	0.408456	0.44487	0.613005	0.701037	0.397492	0.421387	0.470373	0.40053	1.10458	0.51203	0.800155	0.418604	0.299195	0.600304	1.30126	0.375711	0.666743	0.303462	0.412507	0.854628	0.627448	0.754894	0.384729	0.426098	0.365446	0.569383	0.742594	0.555576
AIG1	0.0639346	0.316149	0.0374058	0.147024	0.136318	0.156299	0.22628	0.37295	0.225904	0.264691	0.280433	0.157042	0.101058	0.0332656	0.250976	0.26311	0.144468	0.120643	0.183136	0.152842	0.279666	0.109019	0.0770481	0.0737184	0.0366172	0.110171	0.234054	0.252232	0.14612	0.136765	0.1646	0.192175	0.123654	0.180818	0.0713394	0.21697	0.079456	0.285174	0.227271	0.172386	0.100169	0.302806	0.164439	0.140926	0.143412
AIM1	1.53396	1.90236	1.26462	1.53876	2.08208	1.95427	2.31985	2.07196	1.292	1.75235	1.13124	1.35921	1.45089	1.39645	1.67441	1.44906	1.48975	1.53347	1.55109	1.43441	1.98618	1.31263	1.97135	1.49783	1.67462	1.29834	1.25108	2.18467	2.0264	2.71707	2.31081	1.90478	2.77345	1.71255	1.78877	1.57987	1.88946	2.72726	1.55705	1.43551	1.85839	1.59288	1.73717	1.68888	1.64995
AIMP1	0.39367	0.228886	0.406451	0.998477	0.246871	0.377409	0.848857	0.675412	0.277692	0.31957	0.317415	0.966967	0.454774	0.5755	0.321229	0.595615	0.41861	0.530604	0.478762	0.553593	0.696402	0.987162	0.837204	1.60205	0.331569	0.399012	0.551033	0.577453	1.1341	1.58516	0.447135	0.273447	1.11066	0.884027	0.473716	0.335274	0.79142	1.12194	0.670307	0.597166	0.362813	0.462039	0.527911	0.586997	1.03888
AIP	1.50374	1.16118	3.02426	0.810471	1.75339	0.287199	1.49938	0.171324	1.59126	1.62123	2.44766	1.15426	0.849158	1.46701	1.30372	1.3689	1.27421	1.0134	2.30945	1.60518	1.41319	1.40225	2.26521	0.406373	1.21112	2.02426	1.75426	0.981487	1.45755	0.301567	1.62935	2.39036	2.1964	2.5414	0.524344	2.11668	1.8104	1.80692	3.3698	2.48705	2.57686	1.70571	2.04052	2.32583	2.10816
AJAP1	0.0556585	0.31641	9.48427e-35	0.0374451	0.119746	0.0134089	0.122926	4.66584e-27	0.0741616	0.179786	0.251446	0.195524	0.32325	0.123179	0.132651	0.0958756	1.25428e-39	0.128204	0.108324	0.138995	0.0177153	0.105934	0.0375685	0.0186553	0.0890952	0.0670377	0.174342	0.171082	0.0888102	0.026579	0.117304	0.0951923	0.0801731	0.102947	0.0231069	0.0748836	0.0198924	0.0244154	0.197151	0.223876	0	0.13615	0.138552	0.106527	0.00870964
AK1	0.722393	1.59653	0.591719	0.497266	0.769813	2.15221	0.323411	1.02101	2.01647	1.79441	1.31568	1.18414	0.327026	6.46376	1.54068	0.810378	0.636204	2.01212	1.29111	1.93325	1.21941	1.77278	0.174117	0.333184	1.07573	1.0609	1.16352	0.720571	0.62342	0.483214	0.84129	0.35199	0.419157	0.289811	1.82611	0.651957	0.395028	0.471877	0.513251	0.363108	0.377278	0.483244	0.432558	0.187806	0.7292
AK2	1.25168	0.660484	0.476041	0.8186	1.91554	0.955491	0.778331	1.25647	0.431242	0.586779	0.73873	0.910852	0.899492	0.564467	0.648401	1.02652	0.919278	0.800918	0.452902	0.352106	0.845073	1.09837	1.11098	1.00308	0.387277	0.934655	0.83278	0.975661	0.991462	1.41365	1.04629	1.0233	1.17937	1.41562	1.00612	0.804894	1.44817	1.43363	1.07789	0.841964	1.10818	0.522166	1.28536	0.90244	1.3118
AK3	0.696626	0.480049	0.72258	0.867812	0.840033	1.09258	0.744262	1.65101	0.119438	0.59666	0.476221	0.763702	0.521611	0.428401	0.747462	0.874751	0.68218	0.491825	0.261887	0.935104	0.816515	0.242886	0.235509	0.870248	0.471564	0.472903	1.18566	0.404478	0.728916	1.2329	0.476505	0.655917	1.01739	1.01089	0.408321	0.66227	0.0682167	0.875762	0.552863	0.598325	1.075	0.546353	0.82102	0.33648	0.384769
AK5	0.490533	2.66491	0.317727	0.416407	0.653373	0.778881	0.697019	0.223445	1.76987	0.922667	1.15169	1.3304	2.74355	0.694053	0.968264	0.663522	0.351397	1.11091	1.39614	0.763423	0.498099	0.522528	1.00627	0.353334	0.469571	0.67202	0.934517	1.2377	0.738946	0.190696	0.536897	0.70057	0.679351	0.576019	0.641442	0.746153	0.353137	0.411338	1.26593	1.47241	0.290901	1.18403	0.556869	0.355331	0.323125
AK9	0.106846	0.113151	0.200931	0.215981	0.0203403	0.108835	0.125409	0.0834734	0.161797	0.0526603	0.125533	0.243699	0.0753955	0.0397092	0.141157	0.157038	0.137962	0.123438	0.0728241	0.109469	0.198216	0.227737	0.0919725	0.109997	0.13113	0.0657512	0.0698477	0.154298	0.087212	0.195908	0.147363	0.0901201	0.159906	0.133535	0.14193	0.0491095	0.213405	0.234767	0.177967	0.118085	0.0199287	0.184904	0.153271	0.110231	0.0962951
AKAP1	0.63674	0.286821	0.626352	0.533409	0.522659	0.477452	0.35096	0.105858	0.462468	0.298745	0.278187	0.37756	0.57156	0.372323	0.490832	0.293715	0.387054	0.382343	0.647844	0.544845	0.60488	0.187583	0.430051	0.452613	0.337804	0.368933	0.343165	0.801463	0.448388	0.488554	0.321522	0.534046	0.209993	0.331782	0.530916	0.499535	0.239485	0.75744	0.606142	0.635409	0.564344	0.47008	0.705833	0.565127	0.340199
AKAP10	1.68504	1.08793	1.34858	1.55363	1.27102	1.65163	1.54721	2.14438	1.17954	0.767811	0.740844	1.76059	0.773169	0.951177	1.34489	2.12613	2.04746	0.792764	1.09816	1.17808	1.45561	1.01648	0.957857	1.69546	1.68433	1.02716	0.872923	0.991009	1.24564	2.95844	1.05725	1.14334	1.79346	1.947	2.03984	1.38837	2.55838	1.82581	1.26749	1.09863	1.82644	1.24605	1.56722	1.38406	1.58232
AKAP11	1.67901	1.02865	1.70568	2.74872	1.53328	1.26704	1.59195	1.70062	0.888402	0.643717	1.17219	1.61508	0.952351	1.47643	1.15033	1.39972	1.704	1.37309	1.12511	0.650484	1.30714	1.19308	1.73324	2.39787	1.33577	1.40654	1.13842	1.60629	1.66257	3.20965	1.2843	1.3899	1.97974	1.5334	1.0552	1.13046	2.23185	2.66052	1.23702	1.59862	1.25864	0.819899	1.95798	1.38804	2.07084
AKAP12	0.080382	0.325767	0.103167	0.177405	0.242086	0.143693	0.0697197	0.016072	0.196263	0.0608356	0.257354	0.134146	0.200756	0.169825	0.163071	0.196983	0.258992	0.468157	0.420666	0.155477	0.308598	0.0751693	0.265627	0	0.252479	0.113938	0.0316138	0.34163	0.104479	0.320622	0.187447	0.0596401	0.299925	0.226556	0.0819819	0.232748	0.230099	0.156171	0.179569	0.329677	0.253248	0.288316	0.312382	0.0788959	0.0263333
AKAP13	3.02666	2.01085	2.90158	2.98227	3.49424	2.84136	3.63348	2.59787	3.07283	3.0418	2.47459	2.99972	2.13692	2.84736	2.82645	3.25823	2.242	2.41089	2.97176	2.22498	4.19225	1.97645	4.41512	2.37717	3.23219	2.78299	2.61297	2.92844	3.64171	3.74766	3.40804	2.88406	3.05641	2.92574	4.11189	4.06184	3.8527	3.43987	2.34731	2.11419	2.97461	3.23222	3.80776	3.35851	3.23367
AKAP17A	1.92635	1.10789	2.60022	1.19598	1.2601	1.54012	1.1617	0.999775	1.10585	1.46134	0.905331	1.14305	1.01098	1.40237	2.00712	1.29199	1.43077	1.34879	2.3626	1.61181	1.44125	0.806202	1.70933	0.872247	1.46225	1.38494	1.57616	1.2094	1.90649	0.768656	1.8003	1.57475	1.19555	1.92436	1.73832	1.42879	1.96812	1.37584	1.64537	1.94701	1.49725	1.16927	1.86635	1.65895	1.14776
AKAP2	1.02546	0.165184	1.03776	1.0092	0.850882	0.643757	1.14988	0.751897	0.318836	0.498317	0.507482	1.08637	0.426627	0.947802	0.75338	0.751029	1.24489	0.605812	0.624686	0.613684	0.979282	0.61284	0.617902	1.10968	1.08944	0.617822	0.690237	0.786407	0.826757	1.42222	1.46662	0.621231	1.39495	0.746617	0.114435	0.466757	0.677365	1.11552	0.512843	0.916523	0.989145	0.243885	0.791146	0.502089	0.392099
AKAP7	0.38586	0.390055	0.666997	0.604994	0.467448	0.178655	0.266036	0.831276	0.209062	0.363061	0.288491	0.732377	0.311884	0.684427	0.542045	0.330819	0.713372	0.307318	0.345131	0.545076	0.191801	0.598138	0.211365	0.455019	0.452032	0.30221	0.476721	0.315214	0.286321	0.450222	0.30103	0.207108	0.254413	0.65561	0.456643	0.0564301	0.217971	0.391156	0.311734	0.182597	0.0915977	0.399939	0.323678	0.28995	0.295065
AKAP8	0.66375	0.563101	0.157434	0.618795	0.812789	0.776577	0.772929	1.14455	0.507086	0.371343	1.03275	0.749084	0.313102	0.74671	0.746543	0.468014	0.54318	0.71016	1.16971	0.643281	0.858271	0.53531	0.44454	0.258555	0.770573	0.386381	0.558216	0.766865	0.966414	0.844237	0.690843	1.15545	1.38782	1.02499	0.549159	1.06777	1.40454	0.717384	0.713793	0.836498	0.994277	0.833114	0.730284	0.593128	0.85509
AKAP8L	1.16535	1.17668	0.798663	0.562498	0.929763	1.0197	0.814927	0.746529	1.01828	1.88383	1.27712	1.29267	1.85655	1.81512	1.53768	1.29512	0.993922	1.51629	2.26935	1.45039	1.51928	1.48713	1.00533	0.974279	0.955565	1.56809	1.05975	0.577143	0.92933	0.940924	0.880087	0.830397	0.680951	1.09688	1.10008	1.65585	2.04521	0.921489	0.929172	1.40919	1.14625	1.15739	1.25502	0.981393	0.822082
AKAP9	1.15306	0.712409	1.3519	1.21873	0.971784	0.743717	1.06705	1.03565	0.892698	0.67286	0.627642	1.00696	0.510997	1.50007	0.800315	0.894212	0.916129	0.858065	0.807022	0.739902	0.747633	0.722952	0.806352	1.60102	0.643488	0.846412	0.828901	1.13572	0.830563	1.63251	0.682912	0.786535	1.02501	1.08578	0.749052	0.729798	1.39104	1.28139	0.64207	0.89654	0.664268	0.803949	1.10692	0.976748	0.916423
AKIRIN1	2.03845	1.4034	2.38523	5.57661	2.24805	4.00954	2.04323	3.12646	2.20708	1.74603	2.92897	1.45029	2.49985	6.14421	2.79516	2.16951	3.7484	2.38746	2.03268	2.01644	3.38216	2.99642	1.86358	5.43016	2.25443	2.54343	1.64687	1.69339	2.13141	3.72897	1.41755	2.5957	3.4893	3.51074	3.5556	2.17107	5.03153	3.20011	1.76095	2.09257	1.9823	2.32409	2.28917	2.13812	3.78407
AKIRIN2	1.88908	2.3017	2.55238	0.997378	1.89185	1.77321	2.81966	4.11956	1.9187	1.7955	2.44785	1.70453	2.39525	1.8591	1.46946	2.0176	1.7681	3.98422	2.3011	3.04638	1.97628	1.98122	0.929203	1.87743	2.05247	1.89569	1.46102	2.57952	2.85023	1.15457	3.68003	1.47009	2.05049	1.5944	3.00016	1.59103	0.550989	1.18593	1.56213	1.86626	1.75585	2.82159	2.10549	2.08197	1.67551
AKNA	4.76157	2.4163	4.9976	3.88684	4.4563	4.59114	4.37167	3.101	4.02556	2.80905	3.87852	3.09372	2.06462	3.12056	3.62249	4.52341	3.28445	3.32129	5.67589	4.0303	5.40597	3.49236	4.29282	3.14334	4.89224	3.50736	4.14745	3.97159	6.27801	3.53008	5.86059	5.48812	3.98372	5.06415	6.26921	8.99333	6.96568	5.50683	4.15986	4.42034	6.92603	5.119	7.54341	5.89618	3.65885
AKR1A1	0.691403	0.671185	0.577879	0.21294	0.789734	0.402441	0.967051	1.0353	0.523496	0	0.656402	0.970448	0.536673	0.513916	0.458293	0.846825	0.446375	0.898617	0.549786	0.574229	0.607574	0.947372	0.892731	0	0.565696	0.744584	0.632778	0.602773	0.765902	0.897968	1.40389	1.0603	0.65117	0.883744	0.0918429	0.874104	1.22751	0.626661	0.773274	0.994836	0.902711	0.774217	0.589731	1.17022	1.07316
AKR1B1	0.861722	0.921324	0.369582	1.02896	0.561193	1.23865	0.548712	0.230304	0.297601	1.12812	0.959872	1.50923	0.82619	0.547791	0.827589	0.896419	1.14191	1.04213	1.06531	0.956415	0.575665	0.628331	0.507507	0.497448	1.07232	0.181409	0.857427	1.39694	1.54684	0.900855	0.739536	0.900778	0.780556	1.1516	0.874828	0.882794	0.794636	1.00398	1.40978	1.42742	1.36664	0.986434	1.07585	0.877781	0.665742
AKR1E2	0.60582	2.19685	0.815295	0.549926	1.2747	0.974362	0.689957	0.116248	1.18303	2.86013	2.25571	0.823337	1.29323	1.15087	0.850558	0.916478	1.42698	1.28929	0.649761	2.1082	0.502408	2.03885	0.901262	0.643382	1.18701	0.549405	1.62828	0.770457	1.07242	0.136414	0.798964	1.20263	0.0513902	0.530413	0.415079	0.606438	0.19813	0.0547943	0.701389	0.420037	0.571147	0.517323	0.904097	0.737962	0.357611
AKR7A2	0.583301	0.21385	0.886084	0.124384	0.69196	0.44077	0.109392	0.388482	3.81251	0.298576	0.120455	1.72785	0.354635	0	0.200509	0.816181	0.684443	0.569769	0.374843	0.20689	0.532353	0.07535	2.08588	0.997869	0.755097	0.372799	0.939548	1.44333	0.706398	0.092564	1.10712	0.743226	0.488193	0.892992	0.864247	0.335732	0	0.632269	2.73524	1.09223	0.225986	1.52476	0.768	0.653952	0.90635
AKT1	0.917383	0.826128	1.41449	0.409538	1.15604	0.970127	0.749689	0.522901	0.976253	1.07942	1.00283	0.5597	0.689209	0.514054	0.648682	0.80768	0.775738	0.85688	0.904177	1.09802	1.06813	1.06094	0.52713	0.37192	1.03893	0.918928	0.954286	0.924582	1.28665	0.395485	1.13271	1.1035	0.893928	1.08059	1.25886	2.16511	1.07812	0.907761	0.981861	0.907703	1.70579	1.29948	1.14976	1.31634	1.09658
AKT1S1	0.228565	0.803721	0.235986	0.231886	0.290687	0.356076	0.418553	0.294108	0.472536	0.371084	0.479157	0.272887	0.796936	0.314798	0.504084	0.21064	0.364568	0.638565	0.477359	0.532883	0.557391	0.401202	0.324054	0.348806	0.88554	0.649336	0.671332	0.269743	0.417024	0.0287607	0.377398	0.337227	0.415077	0.267326	0.200029	0.41095	0.392663	0.206793	0.391567	0.486907	0.667055	0.387743	0.415972	0.311828	0.376982
AKT2	1.0096	0.803276	0.944665	1.03139	0.942625	1.32619	0.951476	0.7662	1.05046	1.16535	0.963568	0.973931	0.923076	2.05359	1.62236	0.984401	1.05077	1.28503	1.23093	1.1572	1.17263	1.04884	0.833918	1.28547	1.21832	1.72227	0.769357	0.74289	0.811674	0.592102	0.824772	0.98868	0.62787	0.735042	0.772131	1.08846	1.30681	0.804154	0.733512	0.810746	1.29832	0.700927	0.929241	0.802051	0.625191
AKT3	0.729662	0.279339	0.691457	0.915774	0.739527	0.666803	0.545589	0.337211	0.290498	0.283645	0.338079	0.403889	0.166609	0.320829	0.362401	0.440549	0.580551	0.554066	0.523005	0.442225	0.393347	0.175238	0.433469	0.681352	0.412014	0.221348	0.470277	0.622368	0.520082	1.25308	0.440967	0.728124	0.364398	0.923597	0.554248	0.517456	0.561962	1.01953	0.547977	0.625442	0.91241	0.417784	0.889444	0.73621	0.835645
AKTIP	0.85434	0.30434	0.650072	0.809121	0.975616	0.577818	0.311993	0.870967	0.628155	0.204446	0.284294	0.718723	0.380525	0.655201	0.342512	0.762094	0.803423	0.279552	0.561462	0.354163	0.384773	0.31577	0.425008	0.896801	0.660722	0.382904	0.812216	0.234051	0.290218	0.911436	0.347861	0.80616	0.644689	1.13369	0.823321	0.83414	0.405051	0.85077	0.398794	0.726878	0.697798	0.675094	0.845828	0.635589	0.539528
AL034548.1	0.264405	9.01684e-05	0.675835	2.85146	0.00186075	1.00047	0.78218	1.30812	0.136063	1.6319	0.37053	0.0477632	0.0708108	0.417579	0.178618	0.960936	1.13556	0.00178409	0.632131	0.00033766	1.91709	0.0287145	1.72557e-17	0.460374	1.50049	6.32546e-09	0.199525	0.917904	1.35072	2.19516	1.26381	0.789167	0.726094	0.939454	0.508906	1.01158	1.01399	1.0904	0.572506	0.230465	0.523678	3.4087e-05	0.619463	1.09833	1.66364
AL121901.1	9.08194	73.5917	7.59074	7.45888	12.4483	32.2463	16.7276	8.51428	44.0089	73.4085	40.5211	31.231	57.85	50.6292	26.9962	19.5773	15.2448	27.4222	31.7756	22.9519	14.1881	26.3584	37.5248	9.72376	18.5768	22.3554	27.5378	37.8905	24.1453	7.21594	20.8763	18.6631	2.92751	11.7632	11.5815	13.3578	5.64338	2.99328	37.7533	38.5315	12.8739	30.6881	16.6196	14.299	11.641
AL121992.1	427.7	20.559	1.89136	65.6363	72.4478	23.8689	31.8353	4.00763	154	85.2024	203.93	30.1985	68.8444	65.8465	39.7811	21.8099	7.99749	14.5352	4.0205e-06	49.3466	0.958804	85.7421	10.2748	101.838	31.7628	56.4263	19.2653	64.6687	75.9075	1.21614	39.4741	106.852	20.2521	3.44448	53.1558	17.1338	13.0856	10.4079	13.2529	26.9206	21.9474	13.7024	49.6708	22.8091	23.5877
AL133458.1	5.06141	1.72495	5.49311	2.02441	2.59204	2.73285	5.08687	3.4235	2.01444	0.462806	3.2178	2.14175	2.12036	1.39594	4.57455	3.61589	2.87963	1.22045	4.10677	2.80603	3.20899	5.71849	7.27471	2.12677	7.10671	1.89085	2.70097	2.6283	5.3105	1.72174	3.88529	4.93214	3.18903	2.5872	7.23464	4.1002	3.33072	5.44183	1.97736	4.1838	5.16674	4.57831	5.76999	3.5852	3.38516
AL158091.1	3.91202	51.2194	2.97539	5.68742	9.38072	10.2271	7.66182	3.80941	69.4551	31.8655	20.0452	49.7631	60.7074	10.883	13.7558	6.11658	4.90842	14.4104	31.1295	8.99506	2.01751	6.23558	16.9407	5.7867	7.32926	5.24826	15.4748	39.7219	23.0302	6.20664	9.41504	17.9986	5.25533	5.05579	9.0188	9.72113	1.2789	2.15823	33.6119	43.8752	3.41127	24.4518	4.13016	6.80207	5.76796
AL161626.1	259.323	515.606	232.103	74.5975	506.494	303.349	84.1329	59.0727	109.951	179.277	384.477	52.6907	834.927	18.9493	464.012	191.484	57.2419	141.869	85.7578	666.655	32.5178	323.009	93.6428	45.0992	270.911	632.362	391.73	60.511	116.191	11.5689	370.711	262.793	88.7236	70.2456	137.512	72.1264	27.2032	8.31817	188.999	779.506	269.378	104.922	171	406.242	142.458
AL161772.1	8598.27	1975.24	1154.74	1774.39	5947.26	3023.34	560.913	302.958	1059.24	3950.67	3140.38	1228.14	2527.5	1193.66	2663.41	2146.11	2401.92	2434.23	453.482	6094.74	115.57	4820.76	286.041	1395.32	2038.54	2921.03	2977.95	870.736	1114.86	97.5692	4044.42	2229.17	526.206	804.588	1995.93	592.548	401.235	347.214	670.44	1066.08	2383.39	850.554	1491.56	1789.89	1078.69
AL162574.1	3.41003	16.8525	0.665029	1.96043	3.02945	4.63133	4.59769	1.24324	6.42608	1.56862	9.97151	5.02561	17.5176	4.73136	8.40944	2.33889	1.90858	3.67694	5.42314	3.26081	0.310757	2.90732	5.47928	3.27656	2.53032	16.6479	11.2352	12.141	6.30903	0.972604	4.38096	5.85701	9.16004	2.71206	3.80498	5.85142	1.1301	1.2238	17.5072	17.3528	2.37451	10.3677	3.33165	5.51207	3.18711
AL589743.1	0.515615	0.797527	0.0803652	0.187018	0.373726	0.156546	0.140148	0.131343	0.28831	0.26783	0.8475	0.266481	1.07817	0.131574	0.458578	0.252282	0.246292	0.266265	0.111766	0.680611	0.0305637	0.244977	0.0581483	0.281797	0.367865	1.06411	0.529401	0.321222	0.328696	0.0271726	0.252477	0.343038	0.134385	0.0860933	0.251932	0.173374	0.0488152	0.0830343	0.268594	0.357184	0.167525	0.295447	0.124333	0.238578	0.0482713
AL590452.1	0.561984	0.555469	0.438396	1.50773	0.199705	0.457955	0.568286	1.09274	0.529519	0.517029	0.102708	0.184052	0.222074	0.292404	0.0866189	0.385456	0.253975	0.656468	0.715001	0.358261	0.153641	0.159712	1.12875	0.215995	1.60933	0.484168	0.411466	0.667325	0.428131	0.400721	1.00474	0.72394	0.120768	0.0893912	0.557397	0.542437	0.186245	0.835557	0.570773	0.579689	0.293496	0.491439	0.427051	0.247747	0.840394
AL627309.1	1.22082	0.404999	0.552373	0.551066	2.14048	0.676078	0.930537	1.17489	1.5518	0.628104	0.666533	0.928047	1.93087	0.839067	1.62118	1.4861	1.71398	0.516489	1.63073	1.03447	1.41695	5.5957e-13	2.12929	0.213844	6.33688e-13	1.82475	1.06819	0.555924	3.07483	0.188204	2.55496	2.97278	0.434436	1.26993	3.69767	2.30047	2.96554	0.80952	0.639943	1.52908	2.21641	1.47082	2.39398	2.04383	1.91821
ALAD	0.700607	1.21553	0.610489	1.24262	1.07267	1.33619	0.865474	1.49453	1.58011	0.822845	0.939892	0.878752	1.13571	2.90848	1.44746	1.12466	1.65047	1.56714	1.75429	1.85305	1.36523	2.79598	0.988019	2.62112	1.19524	1.5411	1.03684	0.637536	0.695652	0.478307	0.959423	0.608076	0.480503	0.580916	0.69304	0.74757	0.614248	0.470009	0.448589	0.691927	0.583869	0.797709	0.799452	0.624293	0.522452
ALAS1	0.61744	0.952831	0.986271	0.611475	1.29588	1.05246	0.99872	0.276983	6.01305	0.838744	0.865304	5.21489	1.08077	0.568242	0.491808	0.901245	0.82412	0.98311	0.918256	0.871778	0.87235	0.906819	1.28178	0.613191	1.13131	0.392718	0.624156	5.72284	0.84336	0.455045	1.76033	0.991906	1.36236	1.25679	0.983487	0.733303	0.755333	0.95818	1.47547	0.967118	1.03159	1.85187	1.12164	1.64111	1.40592
ALAS2	259.149	392.288	247.841	260.249	288.558	417.073	260.65	366.558	538.874	512.33	419.373	374.692	475.296	1209.87	450.947	458.376	723.99	582.631	225.599	898.285	599.082	921.534	187.359	520.499	282.119	545.886	409.447	103.111	13.1469	34.3	80.5765	82.6912	27.8803	25.103	255.881	57.7474	21.6103	22.0516	11.4315	5.02236	15.7484	48.9953	37.7732	27.5418	33.8711
ALCAM	0.397196	0.26788	0.659471	0.555442	0.286108	0.284306	0.559461	0.547931	0.189654	0.296289	0.121975	0.315901	0.28005	0.251348	0.148914	0.331334	0.388114	0.231505	0.2904	0.4876	0.322834	0.274574	0.258737	0.0928335	0.184448	0.277458	0.176724	0.243494	0.578313	0.642984	0.218796	0.139745	0.294132	0.384199	0.302171	0.362657	0.153423	0.643937	0.269317	0.287904	0.196222	0.438628	0.180631	0.319442	0.662195
ALDH16A1	0.467721	0.67628	0.349402	0.0477126	0.566761	0.326396	0.402969	0.190641	0.326239	0.508822	0.570451	0.276126	0.489849	0.368117	0.24614	0.743489	0.351907	0.566171	0.195703	0.909133	0.60397	0.31664	0.500074	0.248466	0.871286	0.391441	0.343948	0.303042	0.471433	0.108958	0.436102	0.479551	0.28557	0.464975	0.130459	0.933592	0.40006	0.227999	0.7256	0.464668	0.402208	0.448839	0.511282	0.928687	0.482296
ALDH18A1	0.512957	0.106586	0.480181	0.35388	0.820274	0.334403	0.389032	0.299224	0.507491	0.52458	0.506241	0.201595	0.351344	0.266895	0.521812	0.147183	0.96709	0.442486	0.489469	0.319903	0.467285	0.765112	0.494536	0.118291	0.235029	0.44193	0.466178	0.694385	0.502434	0.965613	0.544069	0.603795	0.297628	0.608533	0.381578	0.627147	0.879688	0.662729	0.463098	0.905093	0.64294	0.584842	0.670733	0.361814	0.402717
ALDH1A1	0.513958	0.467895	0	0.69981	0.576754	0.440863	0.649652	0.838279	0.477896	1.30655	0.444938	0.265775	0.267232	0.562981	0.250158	1.11321	0.488991	0.838571	0.602275	0.258667	0.887441	0.34594	0.814968	0.389875	0.464778	0.582622	0.346596	0.144544	0.264955	0.231459	0.957571	0.52269	1.22074	0.623898	0.503056	0.522192	1.36151	0.478462	0.434997	0.502248	0.706353	0.487842	0.293652	0.536626	0.303385
ALDH1A2	0.125167	0.376775	0	0.0256934	0.0714672	0.182095	0.0581137	0	0.380346	0.308885	0.248746	0.307373	0.317889	0.116267	0.129815	0.0459802	0.0807896	0.0735872	0.0710758	0.192313	0.0733101	0.11431	0.161576	0	0.0767892	0.231021	0.196332	0.238812	0.0608006	0.0191204	0.124648	0.0873408	0.0576247	0.0445601	0.0498681	0.102616	0.0222167	0.0483851	0.166632	0.164144	0.0466806	0.283042	0.10899	0.135748	0.0375933
ALDH1A3	0.75341	0.897667	0.268875	0.13379	0.762377	1.0344	0.440013	0.0243571	0.304154	1.1508	1.239	0.672052	1.56357	0.277882	0.578854	0.499188	0.768806	0.515346	0.171539	1.41806	0.278798	0.648738	0.177189	0.0769752	0.247337	1.34405	0.747551	0.622383	0.355538	0.0290538	0.665297	0.278972	0.191361	0.160611	0.168797	0.282453	0.0788925	0.041588	0.534122	0.798003	0.455464	0.575951	0.416398	0.445539	0.149748
ALDH2	0.888275	0.702382	0.339952	1.02134	1.79876	0.594732	0.853324	1.94309	1.25544	0.735496	1.34874	0.261815	1.49437	1.47896	1.31433	1.58406	1.52545	0.939796	0.620009	1.78336	1.40851	0.90879	1.75057	0.499989	1.32273	0.612223	0.487298	1.39231	1.6821	0.760057	0.876633	1.71153	1.85355	0.971189	0.872926	1.42897	1.85459	1.85807	1.14163	0.886824	2.50506	1.67965	1.215	2.36866	2.73968
ALDH3A1	0.334388	1.22741	0.172622	0.132015	0.733934	0.761967	0.380053	0.0392565	2.42768	0.525142	0.698097	1.59426	0.814102	0.0697108	0.636664	0.337282	0.250463	0.363104	0.4256	0.564275	0.056636	0.251552	0.118522	0.0567	0.337967	0.254194	0.712309	2.03206	0.364447	0.12623	0.126601	0.261865	0.190215	0.0782192	0.15337	0.357858	0.0708634	0.0451264	2.32701	0.611099	0.102726	2.04631	0.15303	0.346854	0.110304
ALDH3A2	0.537092	0.512291	0.314233	0.4117	0.477149	0.413356	0.422423	0.545121	0.421721	0.164709	0.327197	0.469067	0.445852	0.186302	0.441505	0.42978	0.215756	0.727542	0.379628	0.31386	0.263882	0.407034	0.359586	0.44726	0.47815	0.257068	0.255212	0.648244	0.428652	0.587223	0.550538	0.7175	0.403967	0.408174	0.501576	0.384008	0.519153	0.706761	0.398991	0.584091	0.592158	0.289169	0.453484	0.526164	0.853368
ALDH3B1	0.494618	0.510075	0.4767	0.234209	0.558396	0.344926	0.488843	0.509237	0.375278	0.321259	0.343678	0.281488	0.382779	0.386846	0.317436	0.439093	0.18411	0.288716	0.388736	0.274711	0.731906	0.198476	0.561086	0.167762	0.599979	0.300841	0.244418	0.539038	0.643955	0.273889	0.40765	0.466317	0.20636	0.258258	0.411282	0.355772	0.484595	0.214833	0.301219	0.161618	0.79025	0.303356	0.21005	0.729741	0.293729
ALDH5A1	2.65019	3.92222	2.20344	4.25014	1.89597	4.54667	3.40287	4.62776	3.69645	5.58232	2.6385	3.2549	3.9012	12.5557	1.96718	1.459	7.97429	5.07369	4.90209	3.06782	4.23293	5.34198	3.02575	9.69018	2.87599	4.32623	3.37023	0.629901	0.637587	1.10402	0.551101	0.449214	0.279301	0.587965	1.40078	0.673178	1.6295	0.675804	0.466841	0.374093	0.327812	0.849773	0.741974	0.568802	0.58666
ALDH6A1	0.242276	0.347442	0.337492	0.198978	0.290119	0.178207	0.466652	0.315173	0.427647	0.238816	0.221392	0.170028	0.284167	0.630288	0.34188	0.203365	0.234622	0.282791	0.348607	0.205436	0.268098	0.344265	0.556131	0.698377	0.462528	0.0993946	0.240067	0.328788	0.339008	0.246791	0.160885	0.435033	0.25988	0.330319	0.131711	0.257319	0.39831	0.372636	0.266346	0.293811	0.180755	0.341238	0.194125	0.368734	0.4192
ALDH9A1	0.796017	0.964974	1.09042	2.4778	0.931363	1.12877	1.0313	0.594558	0.823172	1.44676	1.04386	1.25895	1.38099	0.606081	0.654007	1.07859	0.910848	0.879219	0.83556	1.20964	1.49677	1.41265	0.870582	1.07449	1.00072	1.40499	0.829346	1.32071	1.24661	1.69441	1.20213	0.950348	1.26435	1.09319	1.25644	1.98633	1.73717	1.89912	1.32598	1.17706	1.21669	1.32549	1.66918	1.25812	1.33911
ALDOA	3.10337	2.94769	3.11306	3.99637	6.30435	3.03341	4.17865	3.79012	3.62542	5.52753	4.04683	2.52387	3.85676	2.50899	3.34764	4.315	3.73586	3.24895	3.64258	3.32052	4.31443	3.67456	7.08248	2.81614	4.41169	4.74491	3.29872	4.1339	5.86528	3.2407	5.88347	5.02779	4.46008	4.31833	5.37721	7.25122	6.66213	5.51892	3.86603	4.02647	5.69059	4.83159	4.55888	5.83203	3.76758
ALG1	0.278341	0.318913	0.311711	0.171378	0.515473	0.461293	0.291964	0.118798	0.115396	0.67667	0.170843	0.307901	0.433123	0.935581	0.240922	0.224847	0.323637	0.391212	0.270474	0.345594	0.287129	0.227119	0	0.307156	0.305137	0.194335	0.381575	0.436267	0.283949	0.227938	0.197355	0.386087	0.422866	0.317798	0.205173	0.212495	0.973916	0.377219	0.331201	0.259163	0.313025	0.425066	0.325678	0.30827	0.0198215
ALG10	0.613014	0.121373	0.802076	0.242505	0.260489	0.343738	0.106638	0.364105	0.149045	0.0144645	0.0993375	0.140984	0.30581	0.109738	0.0975233	0.129865	1.22257e-37	0.0743378	0.167711	0.445692	0.178224	1.0626	0.381255	0.303983	0.362384	0.635973	0.193027	0.229126	0.0776782	0.789775	0.248944	0.258823	0.594188	0.480473	0.196115	0.101787	0.586631	0.474905	0.259915	0.26045	0.542726	0.185579	0.356797	0.151577	0.0864915
ALG11	0.249778	0.11752	0.414104	0.691211	0.335428	0.309052	0.431811	0.182425	0.186113	0.0919212	0.397791	0.333876	0.22748	0.0393352	0.242446	0.464759	0.247361	0.279088	0.273964	0.180881	0.272375	0.283948	0.265727	0.331903	0.470452	0.118461	0.398654	0.432118	0.228354	0.787596	0.241513	0.485956	0.586318	0.502028	0.211081	0.301588	0.0840694	0.328368	0.501816	0.442374	0.370502	0.387824	0.38973	0.531339	0.407985
ALG12	0.539755	0.462735	0.0842785	0.414072	0.383919	0.381501	0.443446	0.026259	0.508982	0.0993951	0.0829858	0.353828	0.284614	0.562126	0.566164	0.370506	0.358049	0.368896	0.320726	0.507248	0.295364	0.357837	0.694384	0.415235	0.206254	0.372312	0.107597	0.490436	0.555899	0.308143	0.448119	0.572153	0.487554	0.398245	0.0803668	0.254906	0.635525	0.520663	0.621787	0.409408	0.639455	0.287414	0.609868	0.412773	0.302925
ALG13	0.902735	0.338463	0.899913	0.85153	0.455492	0.858824	0.504062	0.726937	0.402945	0.393406	0.449433	0.668274	0.284893	0.339945	0.500573	0.605642	0.875344	0.491418	0.526773	0.653704	0.778731	0.4857	0.411918	0.656861	0.293647	0.744312	0.448927	0.568254	0.855594	0.950532	0.628966	0.652319	0.697832	0.788358	0.296643	0.87979	0.608867	0.779828	0.540077	0.578483	0.981804	0.568327	0.743068	0.764956	0.83061
ALG2	0.465504	0.585873	0.907832	0.976915	0.827101	0.948336	0.719161	0.471428	0.456888	0.892221	1.13434	0.635228	1.09112	0.807348	0.896854	0.576481	0.584369	1.06425	0.781442	0.432768	0.883781	0.771709	0.467486	1.04366	0.740578	1.33682	0.568045	0.598824	0.591051	0.940456	0.592376	0.805093	0.541856	0.596471	0.33666	0.624045	1.18917	0.715976	1.07436	0.703618	0.607772	0.552852	1.01067	1.16858	0.870146
ALG3	0.200231	0.295666	0.455576	0.191855	0.592947	0.317268	0.0843652	0.162224	0.235857	0.153512	0.426934	0.601119	0.506434	0	0.154309	0.152595	0.452447	0.302955	0.141528	0.212743	0.273707	0.379362	0.134056	0.384787	0.0637102	0.28751	0.8989	0.336731	0.326872	0.0951827	0.363894	0.931432	0.502004	0.377297	0.165497	0.519191	0.635928	0.410625	0.402561	0.254693	0.406663	0.285364	0.422654	0.66203	0.717376
ALG5	0.45664	0.260392	0.616531	0.807762	0.37447	0.644038	0.3996	0.101271	0.496454	0.484744	0.19259	0.690239	0.416414	0.0913817	0.24363	0.481849	0.873091	0.331413	0.279314	0	0.336111	0.299478	0.423308	0.405015	0.502945	0.302623	0.192887	0.500525	0.974823	1.1271	0.0753604	0.641028	0.566136	0.726347	0.261296	0.169522	1.11317	0.756369	0.416214	0.387063	0.733783	0.252951	0.495715	0.506238	1.4281
ALG6	0.583049	0.395658	0.227722	0.626546	0.331954	0.285459	0.275513	0.425714	0.245629	0	0.140716	0.497146	0.215329	0.24302	0.600723	0.320357	0.422162	0.337896	0.519964	0.0850893	0.276668	0.199108	0.281436	0.40391	0.0891685	0.268265	0.170987	0.402271	0.584569	0.99913	0.185887	0.208767	0.501859	0.718175	0.260583	0.225413	0.677206	0.502871	0.402153	0.306617	0.365891	0.426623	0.553854	0.430721	0.654807
ALG8	0.290481	0.387671	0.392192	0.385379	0.416868	0.273127	0.395416	0.122197	0.157904	0	0.428791	0.329309	0.220743	0.232521	0.413279	0.344832	0.100981	0.210819	0.284286	0.0534171	0.397074	0.190506	0.134639	0.0644101	0.191962	0.57752	0.0409001	0.238798	0.291817	0.238992	0.311602	0.383788	0.540201	0.373193	0.166217	0.215675	0.708117	0.412411	0.359324	0.484021	0.291737	0.222915	0.230439	0.467899	0.407237
ALG9	0.229414	0.113484	0.239682	0.400381	0.138116	0.0667669	0.258914	0.140264	0.149407	0.169604	0.0898453	0.281753	0.130732	0.127892	0.20922	0.140701	0.0555418	0.0993899	0.0912121	0.235044	0.111999	0.104818	3.03961e-18	0.330651	0.164239	0.141177	0.18119	0.177213	0.200107	0.32112	0.0792031	0.0967503	0.2245	0.24762	0.1367	0.184529	0.137463	0.157541	0.128094	0.21254	0.149764	0.198824	0.223079	0.182816	0.19861
ALKBH2	0.359528	0.915945	0.0985767	0	0.449053	0.1373	0.298162	0.122856	0.833466	0.278424	0.646655	1.01657	0.75493	0.175331	0.556164	0.346691	0.505212	0.346869	0.288478	0.483347	0.0921265	0	0.406094	0.679953	0.192997	0.580635	0.348109	0.68726	0.550107	0.0720842	0.176993	0.325567	0.162934	0.321605	0.564008	0.596304	0.460664	0.207318	1.10324	0.996673	0.175986	0.618636	0.332	0.297109	0.0472423
ALKBH3	0.432755	0.240852	0.380177	0.28018	0.263453	0.397139	0.414987	0.592267	0.1148	0.448367	0.267207	0.399026	0.513554	1.01429	0.901391	0.512457	0.440494	0.262749	0.465037	0.233013	0.355301	0.138502	0.391542	0	0.279122	0.279914	0.506696	0.504671	0.371276	0.417006	0.13941	0.348779	0.787987	0.723521	0.241688	0.313601	0.302834	0.94947	0.34315	0.708924	0.848399	0.509345	0.44088	0.680347	0.501043
ALKBH5	1.25351	1.55408	1.69614	1.94445	2.61507	2.45083	1.50175	2.02581	2.13405	1.14155	2.28478	1.45504	2.421	3.1425	1.72521	2.4721	2.60783	2.85643	2.20303	2.14605	2.14656	1.14109	1.4557	2.64631	2.58442	2.86662	2.73971	2.71096	2.20857	1.34366	2.36722	2.57148	1.79112	2.24263	2.94992	2.37204	3.43757	2.04369	2.22301	2.32365	1.95562	1.7553	2.1087	2.20616	2.06603
ALKBH6	0.233372	0.752648	0.157544	0.0516023	0.488869	0.576951	0.237408	0.0551868	0.000664169	0.471176	0.289776	0.176378	0.555927	0.046702	0.3093	0.286312	0.357523	0.253183	0.176584	0.290178	0.196313	0.382632	0.216338	0.403065	0.154222	0.280062	0.729171	0.227187	0.234446	0.0884053	0.154978	0.143373	0.202532	0.218812	0.467387	0.0697484	0.270002	0.110444	0.261058	0.442672	0.234382	0.271457	0.233854	0.118709	0.478178
ALKBH8	0.359166	0.464884	0.350225	0.442467	0.364663	0.540281	0.497229	0.405307	1.3295	0.118012	0.294424	0.773547	0.202755	0.489438	0.276792	0.439904	0.386467	0.437993	0.335374	0.327719	0.210413	0.218727	0.309167	0.640914	0.367659	0.368373	0.250447	0.670199	0.195443	0.695134	0.458668	0.20196	0.330786	0.435278	0.318067	0.192596	0.138159	0.420893	0.302997	0.335197	0.357284	0.438748	0.47345	0.509059	0.271286
ALMS1	0.624599	0.648457	0.71983	1.0552	0.773925	0.663936	0.796429	0.406016	0.814977	0.756098	0.489187	0.847844	0.53589	0.938916	0.713798	0.682979	0.879005	0.600753	0.888769	0.746583	0.659072	1.00431	0.858353	0.979193	1.11397	0.92474	0.559651	0.940349	1.02704	1.40642	0.459275	0.976866	0.630357	0.790657	0.626519	0.851272	0.939259	1.2497	0.65815	0.725293	0.612122	0.615359	1.18551	0.780421	0.844927
ALOX15	1.14081	0.591488	0.529835	0.130137	0.195694	0.54677	0.864145	0.660332	0.400159	0	0.200694	0.309117	0.805181	0.0588988	0.646175	0.543496	0.396812	0.236183	0.587075	0.48711	1.4777	0.2111	0.545675	0.326308	4.21416	4.87629	0.372763	0.803189	2.66041	0.435872	0.335053	0.261697	0.389196	0.165919	3.22525e-29	0.842627	0.0562728	0.139288	0.357563	0.193327	0.47295	0.372169	1.16842	0.324374	0.00743234
ALOX5	3.97367	2.47828	2.9366	1.62319	3.15207	3.36595	3.73562	3.69819	6.5739	3.31902	3.4336	3.10665	3.25592	3.75412	2.32087	3.8014	3.20188	2.53699	3.11849	1.89799	5.08792	1.96144	6.17478	1.2057	3.89281	3.42338	2.52653	3.94751	4.57496	3.71318	7.08662	3.43225	3.80889	2.79438	7.62326	4.744	4.69147	3.15232	3.70283	2.41338	5.67951	6.60587	3.9935	4.12576	4.57405
ALOX5AP	2.75238	3.2589	3.35484	1.97793	5.34887	1.86907	2.02945	1.8815	3.64694	4.74789	1.72916	2.95778	3.17226	2.3868	2.91656	2.26145	2.5914	2.24132	3.10055	2.7416	4.1543	0.97776	2.41859	0.495872	3.44831	2.22307	1.99421	3.87413	5.33567	2.94387	5.22727	5.47842	3.60431	3.32913	17.3819	5.62693	6.48485	3.3514	2.19668	2.8391	5.54009	7.43663	3.76601	3.28621	5.62725
ALPK1	0.756598	0.472417	0.731667	0.539218	0.566612	0.77705	1.29645	2.05172	1.26551	0.431451	0.45219	0.436798	0.591504	0.357875	0.693907	1.15796	0.494521	0.534888	0.77584	0.493288	1.36992	1.11328	1.61457	0.396536	0.662524	0.969672	0.469897	0.55677	0.980365	1.87261	1.48265	0.597403	1.08125	0.848928	1.7993	1.136	1.02964	1.03387	0.717341	0.620287	0.832335	1.09951	0.70264	0.89261	1.23603
ALPL	0.5881	1.65943	0.97239	0.661499	0.749623	2.1796	0.615477	1.678	1.85419	1.39636	2.37342	0.813198	3.31063	1.66188	1.83259	2.01684	1.50222	0.878869	1.81443	1.1295	2.69134	1.4895	4.93026	0.515943	3.28572	0.991308	0.629197	2.66278	3.49164	3.39121	2.16687	2.58017	2.18419	2.50084	7.60827	6.45798	2.8435	3.57654	3.50076	2.00568	3.73903	2.29457	2.6365	3.69164	2.00744
ALS2	0.172505	0.232779	0.0868683	0.0640195	0.138501	0.196612	0.274851	0.202994	0.263229	0.256124	0.20512	0.255291	0.210867	0.135193	0.183451	0.152757	0.117425	0.220135	0.259742	0.141979	0.142072	0.158235	0.134198	0.278196	0.488962	0.0319794	0.149476	0.277685	0.309737	0.349373	0.0726499	0.219339	0.203407	0.388612	0.313729	0.203026	0.249105	0.353969	0.313401	0.253758	0.116313	0.288345	0.241773	0.195209	0.0832622
ALS2CL	0.153163	0.222301	0.174243	0.250116	0.13486	0.123096	0.184107	0.0310226	0.169214	0.0599419	0.186615	0.202701	0.159377	0.0442733	0.244567	0.222506	0.0915379	0.07055	0.159409	0.0430671	0.315809	0.21764	0.205087	0.196224	0.0731011	0.11464	0.183769	0.12223	0.236145	0.0728084	0.0925588	0.222568	0.123428	0.170461	0.160616	0.150574	0.30667	0.183226	0.217078	0.276647	0.111096	0.23787	0.303723	0.188354	0.167009
ALS2CR12	0.43871	1.51769	0.513347	1.33067	0.545646	0.476667	0.581051	1.86603	1.13676	2.42169	0.641431	1.22128	1.50246	2.13046	0.743805	0.752261	0.99132	1.10378	0.418621	1.1187	1.35931	1.49614	0.176231	1.77046	0.753787	0.755927	1.65958	1.13838	0.238728	0.187692	0.596105	0.910504	0.848494	0.25587	1.19661	0.564601	0.345303	0.584797	1.13451	0.362025	0.152744	0.984268	0.412751	0.354571	0.369028
ALX4	0.0349747	0.592991	0.0392078	0.0385267	0.165224	0.0793274	0.267102	0.0488646	1.15084	0.36199	0.509754	0.795633	0.669671	0.156128	0.327172	0.111845	0.0772997	0.371709	0.208012	0.197406	0.0916058	0.137119	0.210742	0.0386349	0.0500776	0.207435	0.534422	0.656986	0.157085	0.0374079	0.187097	0.216449	0.0272124	0.0551038	0.131633	0.288966	0.0276472	0.0134484	0.542984	0.191942	0.0429235	0.510183	0.0536013	0.250549	8.18078e-42
ALYREF	0.633692	0.240902	0.855579	0.980835	1.42907	0.794445	1.17069	1.68832	1.55012	1.00904	1.46995	0.788113	0.674182	0.760879	0.579014	0.752261	0.66088	0.451061	0.747495	0.349593	0.399798	1.24678	1.17487	0.843076	1.11672	1.0499	1.00798	0.923454	1.11406	0.938462	1.11233	1.56983	1.33559	0.852901	0.725216	0.705752	1.06014	0.599792	1.20506	2.25653	1.40015	0.722798	0.989594	0.859567	1.23009
AMBRA1	0.658996	0.873808	0.822685	0.606295	0.776294	0.757081	0.820188	0.768982	0.497863	0.41582	0.734246	0.625287	0.495685	1.30647	0.722531	0.706116	0.521995	0.624016	0.878857	0.903227	0.804425	0.685057	0.786758	0.78171	1.41871	0.918249	1.09494	0.736303	1.08216	0.601588	0.912826	0.74957	0.712135	0.736539	0.737956	0.768276	1.05817	0.726064	0.614857	0.648501	0.603222	0.925357	0.923708	0.719515	0.366105
AMD1	2.63306	2.89622	4.08905	4.71605	3.20659	4.39581	3.89762	6.85817	3.58226	3.16975	2.21886	2.42432	3.18656	6.99514	2.36308	4.61371	5.04186	4.59766	3.83987	3.71102	5.35256	3.63684	3.03165	10.5305	4.13445	4.42888	2.38132	3.2549	3.27622	6.55121	2.87623	2.74621	5.28854	3.9827	4.8809	3.80015	3.00406	5.63411	1.95727	2.828	3.9414	3.10908	3.56027	2.62684	3.46548
AMDHD2	1.25264	0.23322	0.464729	0.354906	0.433532	0.143841	0.290901	0.0321772	0.972337	0.92644	0.218727	1.13165	0.197271	1.01277	0.257268	0.254607	0.487128	0.542976	0.751895	0.599773	0.339929	0.239501	0.425441	0.0508819	0.151644	0.172267	0.541498	1.0494	0.601603	0.0377592	0.170415	0.600129	0.297043	0.309444	0.264778	0.451836	0.307116	0.224424	0.522985	0.644699	0.737481	0.527779	0.316245	0.498784	0.272211
AMER1	0.228197	0.0451104	0.080106	0.183667	0.121637	0.241742	0.17713	0.0499179	0.161261	0.251931	0.202186	0.179366	0.144279	0.169855	0.0844131	0.203472	0.0825024	0.0991324	0.101616	0.19639	0.202041	0.334039	0.495004	0.184183	0.28753	0.199607	0.150371	0.178841	0.0894062	0.136681	0.214331	0.166578	0.235386	0.268604	0.10269	0.104366	0.243893	0.147413	0.210009	0.0959018	0.0953406	0.15769	0.208088	0.211258	0.153561
AMFR	2.8725	2.61275	2.19259	3.34717	2.9477	4.79888	1.75947	3.26938	2.67834	5.72584	2.71078	2.46567	3.46426	9.15757	3.39599	2.29502	6.2604	7.82866	3.08642	4.95945	3.3847	3.65157	2.01619	5.43995	3.25787	4.78537	2.89087	1.88333	0.808432	1.23113	1.90653	1.45116	1.87674	1.60736	2.11571	2.49763	1.85464	1.66746	0.978348	1.13877	2.55104	1.41328	1.64911	1.5636	1.6137
AMICA1	4.94435	2.883	5.84628	5.36602	5.16661	4.51078	5.50199	8.00018	6.18371	3.46789	4.54878	2.95399	3.61742	3.01193	4.54032	6.21726	3.69091	3.97931	4.8243	4.11991	7.9375	5.81532	10.7616	2.32835	7.2219	4.25266	4.59975	4.02839	7.41348	7.50656	4.52511	4.95172	5.14951	5.2643	14.1368	8.44564	7.72947	7.178	4.25323	4.7769	7.21811	5.06509	6.31333	7.21071	8.36715
AMIGO1	0.450449	0.888492	0.350614	0.516785	0.319435	0.488343	0.64127	0.163864	0.529365	0.227309	0.492857	0.691326	0.447828	0.428734	0.444632	0.308275	0.406241	0.545215	0.542664	0.537235	0.614386	0.510929	0.631917	0.518236	0.514834	0.198671	0.665038	0.755292	0.997226	0.705063	0.466065	0.84165	0.362199	0.859982	0.557235	0.530228	0.996118	0.979333	0.707086	0.726332	0.508577	0.89753	1.02997	0.627443	0.462082
AMIGO2	0.233772	0.405688	0.227952	0.61598	0.207681	0.348878	0.752666	0.284096	0.40354	0.403259	0.247227	0.411846	0.34108	0.354763	0.180157	0.155375	0.220099	0.1838	0.439255	0.139714	0.319555	0.249136	0	0.29287	0.16736	0.419588	0.351741	0.543776	0.160862	0.416725	0.397788	0.460077	0.298135	0.681717	0.166793	0.219373	0.605259	0.509372	0.293386	0.286798	0.457826	0.264618	0.454681	0.386463	0.546224
AMMECR1	0.621451	0.426111	0	0.509965	0.580869	0.555441	0.264827	0.215601	0.543273	0.418038	0.149876	0.35897	0.41793	0.492306	0.884936	0.385851	0.268413	0.294341	0.169286	0.767744	0.274932	0.567479	0.35633	0.170465	0.538515	0.438057	0.3152	0.317682	0.201497	0.480705	0.403542	0.379308	0.304997	0.372557	0.154428	0.388761	0.25647	0.363824	0.447163	0.592574	0.528856	0.305562	0.493351	0.681501	0.580342
AMMECR1L	0.661411	0.498464	0.804991	0.859966	0.517698	0.36787	0.697456	1.03277	0.426843	0.335075	0.373124	0.290292	0.418697	0.421112	0.561358	0.693904	0.694958	0.508927	0.566349	0.431888	0.420413	0.690039	0.780288	0.606586	0.880729	0.418372	0.622212	0.585119	0.58135	0.796408	0.352512	0.418859	0.469604	0.656568	0.150515	0.442682	0.694031	1.10633	0.443624	0.584397	0.380416	0.55613	0.915856	0.802797	0.658108
AMN1	0.217089	0.178811	0	0.277344	0.321435	0.09828	0.51832	0.439705	1.36366	0	0.0661256	0.888723	0.309515	0.251007	0.223067	0.206803	0.272523	0.130045	0.268526	0.345983	0.131889	0.308477	0	0.973429	0.345371	0.207811	0.223751	0.558527	0.196885	1.4714	0.310499	0.129468	0.466517	0.364494	0.493436	0.349231	0.239815	0.482297	0.310077	0.37265	0.440902	0.343766	0.222573	0.239256	0.405796
AMPD2	1.13102	1.1599	0.858461	0.973325	1.47399	1.48358	0.984063	1.11105	1.87439	1.24608	1.74986	0.637647	1.15955	0.851531	0.971957	0.933429	0.99685	0.979342	1.38215	1.21421	1.67063	1.40882	0.816114	0.455493	1.24623	1.50722	1.07582	1.23403	1.85645	0.531172	1.31687	2.28251	0.778088	1.52388	2.09955	3.49163	1.65518	1.54504	1.17859	1.84252	2.21046	2.234	2.25223	2.12713	1.70505
AMPD3	0.884911	1.39248	1.52664	1.02309	0.755913	1.10916	1.45204	1.48903	1.32186	0.861093	1.08855	1.19044	1.12572	2.80388	1.43304	1.32283	1.84576	1.23292	1.97919	0.922128	1.66641	1.69269	1.29884	1.53373	1.96181	0.928541	0.864313	1.39218	0.979791	1.01928	0.553907	0.822487	0.822826	0.821084	0.928325	1.14622	1.11384	1.27381	1.28376	0.851988	1.15536	1.45252	1.07101	0.85408	1.02808
AMT	0.236556	0.79164	0.0494288	0.194281	0.180133	0.309805	0.459155	0.184809	0.396392	0.233179	0.185285	0.166014	0.634314	0.439578	0.351584	0.376653	0.190903	0.31884	0.429951	0.242362	0.25407	0.504208	0.305439	0.0974131	0.241934	0.218359	0.835067	0.472888	0.0551675	0.0722896	0.326259	0.163248	0.163399	0.268768	0.282808	0.188868	0.0104995	0.194914	0.406605	0.514096	0.132366	0.590372	0.449398	0.204844	0.284262
AMY2B	0.323414	0.0612496	7.47775e-10	0.180863	0.363693	0.273577	0.325554	0.729395	0.457554	0.212961	0.0977184	0.388908	0.126349	0.181882	0.375451	0.26045	0.41916	0.169027	0.514854	0.325577	0.324525	0.342373	0.867174	0.557281	0.0950223	0.0443169	0.108785	0.20932	0.302534	0.693267	0.0882934	0.399297	0.452666	0.554295	0.274491	0.221307	0.585071	0.521646	0.253033	0.277079	0.737237	0.306188	0.45273	0.362577	0.532384
AMZ2	0.513045	0.475675	0.64321	1.52742	0.7112	0.783891	0.608409	1.46902	0.453195	0.607275	0.753586	0.667965	1.07457	0.810356	0.810285	0.628374	0.414032	0.670686	0.724474	0.262818	0.558962	0.390546	0.331219	1.00354	0.524708	0.236789	0.869565	0.522241	0.568326	0.979888	0.735	0.565487	0.620165	0.757778	0.608546	0.65458	0.830475	0.789098	0.589137	0.893144	0.47846	0.557788	0.651407	0.626014	0.796324
ANAPC1	0.301017	0.266487	0.335329	0.676106	0.506436	0.441847	0.567977	0.288505	0.21265	0.241778	0.361657	0.200263	0.163244	0.509206	0.298855	0.428292	0.614196	0.463641	0.539425	0.301134	0.286426	0.270976	0.415701	0.336125	0.434127	0.380678	0.269549	0.427674	0.4401	0.92252	0.338369	0.52115	0.642177	0.47113	0.296357	0.426988	0.432109	0.794208	0.585759	0.479451	0.419563	0.341624	0.608256	0.488911	0.207755
ANAPC11	0.249221	0.900058	0.275898	0.16532	0.255469	0.390553	0.401149	0.139787	1.01113	0.396839	0.547317	0.557735	0.53846	0.199494	0.479523	0.383607	0.476508	0.490944	0.518301	0.641617	0.209645	0.163447	0.808603	0.221045	0.274492	0.247745	0.423996	0.773651	0.438142	0.328073	0.185083	0.157016	0.318317	0.289691	0.356519	0.277561	0.122385	0.162173	0.944324	0.877161	0.100119	0.642902	0.23933	0.359182	0.698786
ANAPC13	0.718723	0.663685	1.05125	0.375632	0.522416	0.399328	0.7433	0.535978	1.15432	0.450838	0.358239	0.786695	0.865953	0.42495	0.40563	0.392128	0.712306	1.05131	0.623942	0.85909	0.446948	0.417797	0.19685	0.565029	0.374213	0.703641	0.829807	0.918435	0.63998	0.978376	0.655791	0.701401	1.21104	0.805455	0.850568	0.630659	0.162401	1.30643	0.482798	0.741366	1.109	0.562113	0.691563	0.936132	0.412204
ANAPC16	1.55337	1.05556	1.81765	2.45585	1.24201	1.18671	1.57079	1.38043	0.960512	1.07183	0.745225	0.906188	0.512359	1.86903	1.34675	1.09873	2.28153	1.33473	1.17344	1.06763	0.902441	0.908843	0.935992	2.57468	0.945267	1.42193	1.20841	1.05689	1.23622	2.11834	0.895647	1.89681	1.2518	2.14655	1.01108	0.874617	2.89573	1.71723	1.1976	1.32013	1.6225	0.940875	1.48469	1.58359	2.06885
ANAPC2	1.4052	3.78055	0.877028	0.802969	1.55674	1.15741	1.62606	0.516157	1.88509	2.06949	1.82737	3.14662	3.25869	2.06126	1.59963	0.905547	0.951858	1.85712	1.64721	1.5927	0.956248	1.48496	2.10758	0.864212	1.26524	1.36264	1.95686	2.51632	1.03479	0.465395	1.64163	1.46267	1.28738	0.920195	1.16757	1.17895	0.249585	0.7173	1.49987	2.1638	1.27484	2.27834	1.36559	1.20125	0.778426
ANAPC4	0.565608	0.304937	0.691918	0.679899	0.493347	0.230454	0.376968	0.449914	0.472374	0.141917	0.366497	0.606238	0.16255	0.561826	0.33286	0.45992	0.418275	0.277218	0.310742	0.147507	0.337379	0.263032	0.185896	1.09682	0.588984	0.398692	0.20706	0.421295	0.25182	0.483966	0.518482	0.253909	0.43094	0.556164	0.248622	0.479762	0.785994	0.648504	0.339451	0.250899	0.590344	0.410372	0.675297	0.439746	0.547857
ANAPC5	1.05646	0.643878	1.61242	0.900231	0.801287	0.791136	0.794457	0.776416	0.531154	0.259313	0.600983	1.12311	0.5569	0.796573	0.839902	0.848474	0.806737	0.74067	0.872716	0.898419	0.744893	0.93453	1.01902	0.758316	0.825084	0.458682	0.888321	0.803264	0.818007	1.01829	0.676129	1.10271	0.968323	1.11088	0.722195	0.78345	0.809552	1.18014	0.7985	0.698376	0.86685	0.663657	1.07671	0.828374	1.08886
ANAPC7	0.603201	0.402168	0.71284	1.58524	0.340669	0.454136	0.577234	0.280551	0.226581	0.353978	0.56253	0.646957	0.329421	0.565046	0.591606	0.893809	0.399879	0.822314	0.574347	0.490558	0.543476	0.546726	0.231837	1.07212	0.53345	0.552468	0.481323	0.785127	1.1264	0.740742	0.637656	0.759708	1.06423	0.778026	0.413695	1.45618	0.828816	0.845039	0.66265	0.743624	0.502347	0.256531	0.787708	0.747957	0.683248
ANGEL1	0.504458	1.03283	0.632443	0.290554	0.499375	0.352352	0.367712	0.236464	0.423738	0.596705	0.592682	0.424832	0.257917	0.149984	0.333224	0.221162	0.390818	0.466236	0.589091	0.551294	0.59106	0.614415	0.52108	0.373921	0.701658	0.124174	0.369348	0.70704	0.517638	0.369979	0.525676	0.586678	0.441368	0.594806	0.562883	0.486912	0.537364	0.598544	0.525476	0.476559	0.564541	0.451904	0.578917	0.635391	0.525364
ANGEL2	0.724085	0.713069	0.497605	1.92922	0.854802	0.90914	1.07723	2.00721	0.686058	0.723587	0.953675	0.659149	0.49699	0.491066	0.782687	0.917064	1.01893	0.657047	0.991549	0.724674	0.681307	0.747829	0.695069	0.935533	0.810816	0.542078	0.916954	0.814578	1.14602	1.68244	0.617081	0.786204	1.11465	1.20934	0.355396	0.422229	0.697242	1.36309	0.709235	0.976628	0.777666	0.745134	0.963908	0.899164	1.05853
ANGPT1	0.129942	0.295259	0.0633539	0.18676	0.17316	0.178205	0.185685	0.138176	0.153594	0.224152	0.0593709	0.053196	0.107622	0.0845124	0.156406	0.0750529	0.0616751	0.102567	0.127637	0.104941	0.103821	0	0.0653938	0	0.0312071	0.139937	0.141154	0.251611	0	0.0231638	0.0116159	0.0467863	0.0523578	0.0866075	0.241654	0.104519	0.143002	0.124913	0.124956	0.178787	0.14138	0.163724	0.0472153	0.0881339	0.273258
ANK1	3.54876	6.68433	10.3756	7.38497	7.45582	7.98162	7.85965	6.79071	18.1787	11.354	8.84901	6.49644	12.243	37.2948	11.5726	11.7828	12.978	11.0705	10.1216	9.17746	15.091	13.2619	5.50414	18.3287	7.90887	14.167	10.0787	2.74108	0.57622	0.763295	1.57711	1.58534	0.907032	0.390566	4.2979	2.0416	1.16296	1.19642	0.803997	0.439635	0.838578	2.22094	1.27143	0.573581	0.674303
ANK3	0.337101	0.841643	0.167967	0.24783	0.710459	0.236074	0.202247	0.0828605	0.131653	0.243861	0.318947	0.418589	0.554301	0.236121	0.440914	0.369301	0.18573	0.233542	0.335913	0.389739	0.143964	0.440462	0.188584	0.196851	0.222729	0.526793	0.541332	0.350777	0.490781	0.142506	0.187012	0.236806	0.428317	0.323513	0.255138	0.302491	0.182832	0.266313	0.419569	0.992343	0.164103	0.443442	0.401507	0.326262	0.196198
ANKAR	0.294454	0.0330728	0.156613	0.192366	0.249701	0.245401	0.321441	0.121992	0.236458	0	0.0366918	0.295881	0.0528894	0.0348196	0.439351	0.206552	0.423409	0.162359	0.331912	0.260125	0.0548871	0.741726	0.241943	0.30865	0.19164	0.290088	0.174443	0.262236	0.131097	0.515355	0.143575	0.100575	0.151002	0.276764	0.0995629	0.17225	0.931481	0.27791	0.251928	0.289925	0.244648	0.228922	0.479476	0.206513	0.394044
ANKFY1	0.739246	0.663507	0.782241	0.800026	0.921869	0.557263	1.15026	0.765032	0.941182	0.781109	0.563635	0.780403	0.648111	0.795088	0.750546	0.798753	0.773892	0.790856	0.770287	0.590121	1.02634	0.570649	1.34819	0.692156	0.797004	0.587696	0.682929	0.606387	0.7091	1.07398	2.79236	0.867666	1.55627	0.835101	0.894452	0.943535	0.837584	0.83516	0.808165	0.764594	0.729809	0.887943	0.985547	0.859723	0.945143
ANKH	0.830552	2.7972	1.0372	1.56954	1.47414	2.60775	0.833639	2.05532	1.85412	2.15289	1.37283	0.72369	2.31237	3.98436	1.88541	1.99412	2.56628	2.7813	3.35068	2.98357	2.14222	4.23204	1.58094	3.17576	2.06947	2.56589	1.60054	0.769739	0.382013	0.59159	0.402314	0.668607	0.56002	0.73407	0.909931	0.570376	0.704992	0.659854	0.543303	0.560786	0.62957	0.463026	0.82475	0.609588	0.338008
ANKHD1	2.17681	1.25179	1.71677	2.42856	1.71504	1.8026	2.23059	2.49891	1.42109	0.884599	1.11751	1.50027	1.23916	0.928034	1.62722	1.90229	2.36458	1.8798	1.74441	1.45561	2.34237	1.77727	2.05636	2.46451	1.54672	1.79175	1.40621	1.5563	1.85205	3.79091	1.75038	1.79716	2.06766	2.41229	2.1191	2.08715	3.37074	3.62746	1.45851	1.79458	2.18207	1.81327	2.41732	2.14818	1.93609
ANKHD1-EIF4EBP3	0.4374	0.441301	0.941053	0.567933	0.412942	0.994198	0.46729	0.259068	0.756093	0.674085	0.516735	0.180831	0.187988	0.976725	0.201086	0.578686	0.34344	0.580198	0.206259	0.132133	0.174404	0.387677	0.324981	0.189991	0.826747	0.0921903	0.430051	0.328546	0.355766	0.648797	0.407741	0.641812	0.414837	0.551948	0.53209	0.470305	0.55078	0.446836	0.415206	0.361832	0.717522	0.506472	0.789296	0.561831	0.0421849
ANKIB1	0.81066	0.507466	0.758861	0.838888	0.866589	0.770698	0.784725	0.926063	0.458298	0.596649	0.77082	0.902908	0.60386	0.843583	0.574758	0.890504	0.63502	0.79919	0.601867	0.465111	0.679656	0.689053	0.58616	0.623143	0.773815	0.465607	0.615691	0.943362	0.705804	1.36417	0.80059	0.770451	1.06346	0.84245	0.703538	0.347762	1.02761	0.99748	0.720761	0.65353	0.620937	0.704448	0.843118	0.726661	0.894046
ANKLE2	0.682168	0.353551	0.766201	0.484913	0.665057	0.506064	0.691942	0.615029	0.423516	0.428842	0.52331	0.643869	0.329099	0.438864	0.401304	0.569792	0.421311	0.425628	0.686105	0.586126	0.655383	0.344851	0.615235	0.460681	0.394093	0.465251	0.510818	0.598274	0.74645	0.788196	0.358275	0.495983	0.67986	0.693198	0.443956	0.628455	0.675791	0.730594	0.703365	0.637032	0.675128	0.626789	0.639278	0.626567	0.674331
ANKMY1	2.36803	2.83406	0.592161	0.740997	1.20628	1.3279	1.43594	0.9029	3.64414	1.68965	1.93584	2.02852	2.59789	1.04301	1.80007	1.3359	0.85172	1.2973	2.00696	1.57604	1.04949	1.21212	7.04298	0.588058	1.20249	1.04193	1.90872	3.03274	1.38378	0.549429	1.29639	1.17641	1.14673	0.855774	0.934467	1.5265	0.766291	0.559214	7.68338	2.22038	1.00063	4.16953	1.24144	0.924176	0.78864
ANKMY2	0.378043	0.533801	0.473956	0.388102	0.647712	0.220045	0.409588	0.689138	0.381647	0.186322	0.296106	0.132654	0.160058	0.491745	0.18729	0.370419	0.427118	0.50954	0.30061	0.349766	0.313455	0.460445	0.162708	0.544868	0.231982	0.23264	0.324063	0.529067	0.264491	0.51987	0.173799	0.11595	0.30465	0.300664	0.100435	0.217199	1.12421	0.747586	0.336561	0.280528	0.352558	0.230904	0.410392	0.208322	0.870705
ANKRA2	0.376783	0.143237	0.763071	0.916441	0.540721	0.708547	0.696073	1.08134	0.819271	0.199986	0.819017	0.783105	0.572654	0.603811	0.603074	0.695773	0.392949	0.898492	0.875779	0.346438	0.686228	0.617765	0.523921	0.75192	0.771989	0.873955	0.583568	0.877612	0.662404	1.36399	0.40418	0.56004	0.817311	0.829835	0.862404	0.885883	0.486265	0.802411	0.803016	1.10365	0.529778	0.838959	0.644409	0.383314	0.934559
ANKRD10	2.38455	1.10782	1.68206	1.84729	1.08175	1.13695	1.40376	1.69557	1.72462	1.05022	1.20541	1.28774	1.07094	1.27589	1.50234	1.39194	1.75785	1.55001	0.914448	0.998293	1.82223	1.93026	1.52854	3.3637	2.03403	1.09275	1.9502	2.10612	2.45711	2.53236	1.77786	1.81546	1.88073	2.59589	1.38383	1.65956	2.76379	2.32802	2.15827	2.23722	1.58978	1.82674	1.89911	1.62156	1.73078
ANKRD11	1.80331	1.19097	1.43815	1.41414	1.47797	1.36137	1.74157	1.33743	1.23989	0.993707	1.18442	1.61738	1.3253	0.890923	1.29329	1.42198	1.06139	1.09286	1.62884	1.42818	1.51017	1.03798	1.43893	0.962144	1.16447	1.42679	1.56399	1.21137	1.80873	1.44655	1.70151	1.77324	1.3174	1.49877	1.78275	1.84775	1.25622	1.52346	1.73435	1.59496	1.4248	1.59906	2.04038	1.75874	1.27377
ANKRD12	2.08999	3.86879	2.07517	3.10253	1.96688	2.08742	2.7803	3.44128	1.82487	2.77207	1.80447	2.78793	2.93069	2.78043	1.96591	1.94265	2.09695	2.29402	2.46235	1.66367	1.85808	2.2482	1.90283	2.27398	2.10589	1.50141	2.197	2.84867	2.73576	4.26629	1.6938	2.15399	2.93742	3.11827	2.56922	1.50929	2.06352	3.07873	2.26807	3.2074	2.56086	2.69196	2.0983	2.31857	3.14922
ANKRD13A	1.47725	2.63396	2.48449	2.2605	3.49314	2.05064	2.74333	4.14767	2.4137	2.45986	2.38507	2.28251	2.56443	4.00983	2.31538	2.12498	3.81454	2.80659	2.28256	1.93009	3.32317	2.01139	3.76994	2.17617	2.63275	2.42554	1.63	1.46085	2.31079	3.56334	2.52876	1.77767	2.19691	2.33346	3.84801	2.53014	2.22908	3.12638	1.49826	1.49601	2.27251	2.71629	2.28729	1.99746	3.12754
ANKRD13C	0.470532	0.49008	0.490631	0.482108	0.581101	0.307513	0.593598	0.183442	0.355567	0.578633	0.459785	0.685693	0.563345	0.741753	0.79301	0.402625	0.757963	0.619857	0.253394	0.713169	0.664865	0.929458	0.505298	1.20865	0.192115	0.361238	0.391964	0.436974	0.694721	1.14808	0.267628	0.340277	0.702821	0.813677	0.343097	0.350751	0.611159	0.657805	0.572788	0.513165	1.02198	0.408774	0.637247	0.480595	0.705396
ANKRD13D	1.26884	0.590493	1.86718	0.666954	0.898307	1.28321	1.18562	0.570994	1.3937	1.04063	1.34942	1.01746	0.599044	0.814031	1.17187	1.44582	0.93566	1.0083	1.23671	1.03915	1.91829	1.06785	2.37672	0.367854	0.993372	1.24935	1.08025	0.913888	1.32571	0.545964	1.17213	1.18899	1.15927	1.47484	1.46534	2.16489	2.11879	1.12347	1.03453	1.08981	1.66694	1.61791	1.66904	1.49407	1.2196
ANKRD17	2.01563	1.59863	1.79398	1.89173	1.73266	1.71165	2.01929	1.20173	1.4748	1.76651	1.28613	1.57077	2.06144	2.51813	1.5624	1.76889	1.87437	1.68626	1.65434	1.55964	1.66231	1.73066	1.50406	1.91875	1.63445	1.23666	1.79144	1.47641	1.76125	2.24354	1.96344	2.15632	1.62533	1.48848	1.88063	1.76733	1.75389	2.19395	1.13028	1.8974	1.4206	1.15464	1.83874	1.57685	1.264
ANKRD18B	0.147372	1.66483	0.377901	0.416052	0.292818	0.463667	0.801836	0.239859	0.329629	1.54345	1.48321	0.306347	1.71187	0.445004	0.732578	0.425761	0.327055	0.67548	1.26863	0.712759	0.36432	0.532796	0.317138	0.227574	0.414481	0.807101	1.46845	0.722942	0.830807	0.0562938	0.567696	0.660591	0.386057	0.441479	0.39451	0.537675	0.0530622	0.0708329	0.972036	2.39763	0.317267	0.745898	0.340425	0.390703	0.219896
ANKRD26	0.403727	0.58946	0.136783	0.61827	0.249238	0.13336	0.25561	0.255708	0.297385	0	0.384549	0.379125	0.18477	0.1703	0.367549	0.24053	0.295836	0.163858	0.172012	0.184923	0.0894827	0.358785	0.338092	0.404351	0.187458	0.161135	0.188291	0.451586	0.41219	0.540119	0.246493	0.389283	0.376805	0.299655	0.29565	0.180527	0.476499	0.582529	0.335605	0.336866	0.317452	0.306536	0.309631	0.144291	0.445755
ANKRD27	0.441503	0.449081	0.971318	0.705056	0.758307	0.667224	0.760204	0.321928	0.482202	0.314919	0.771261	0.496003	0.573859	0.612578	0.33109	0.588816	0.421222	0.682109	0.519154	0.358182	0.833702	0.41824	0.354706	0.735317	0.590011	0.422633	0.573106	0.45596	0.622643	0.734561	0.23154	0.473817	0.158129	0.547823	0.419654	0.378797	0.573072	0.626245	0.690945	0.581476	0.40991	0.727019	0.681646	0.434562	0.618961
ANKRD28	0.842266	0.544542	0.41986	0.412567	0.567496	0.362013	0.388033	0.722612	0.26564	0.42443	0.861873	0.611536	0.553655	0.586752	0.415261	0.316422	0.601909	0.506655	0.576077	0.461345	0.560553	0.556586	0.658913	0.354621	0.52844	0.176647	0.388654	0.718239	0.49092	0.438604	0.446063	0.410863	0.671942	0.456596	0.469987	0.450786	0.220839	0.657003	0.447977	0.390735	0.503175	0.509701	0.54005	0.354025	0.392849
ANKRD30BL	49.5424	25.9948	46.4232	33.8523	31.7552	17.4068	18.6516	14.6818	19.9326	10.9642	31.1589	20.998	18.5264	12.9346	51.563	18.5684	5.7731	16.5632	38.9202	22.0048	5.65711	11.4286	31.9154	11.8219	18.4356	34.3587	41.7415	27.9314	114.663	10.7305	28.7264	66.2209	35.6659	50.3623	17.0588	101.464	27.5787	19.069	84.2884	116.831	42.7117	24.0198	35.7124	62.001	49.0686
ANKRD32	0.225247	0.238539	0.345149	0.308321	0.142934	0.284068	0.298274	0.175974	0.951739	0.444062	0.205831	1.13289	0.360274	0.223233	0.371973	0.147137	0.0969475	0.231312	0.341164	0.179492	0.234592	0.0914481	0.193891	0.247349	0.245725	0.184817	0.393184	0.701591	0.28016	0.96367	0.241625	0.220693	0.207449	0.307103	0.518628	0.0862749	0.533201	0.626901	0.328973	0.376175	0.196059	0.51974	0.244109	0.27189	0.375933
ANKRD36	1.33766	0.468035	0.841112	1.03983	0.370363	0.838227	0.610386	0.65556	0.586082	0.571577	0.386779	0.827199	0.19872	0.785146	0.442906	0.530369	0.690711	0.59725	0.677703	0.54122	0.438884	0.770753	0.520193	0.936447	0.704085	0.423646	0.344162	0.745881	0.785949	1.42305	0.429804	0.794379	0.931111	1.01065	0.708781	0.528566	0.813747	1.10545	0.527649	0.609194	0.544332	0.613701	0.930916	0.455397	1.08029
ANKRD36B	1.13195	0.87089	1.05854	1.78419	0.340502	0.765319	0.676507	0.279251	0.241632	0.418832	0.436754	0.807976	0.338295	0.595392	0.30823	0.613139	1.26229	0.441356	0.828562	0.629522	0.4459	1.03333	0.549324	0.648665	0.235997	0.434184	0.652881	0.949058	1.0248	1.47501	0.595272	1.03341	0.850536	0.755619	0.421576	0.688968	0.841602	0.7988	0.94043	0.934846	0.961732	0.664362	1.08006	0.855597	0.802068
ANKRD36BP2	0.387755	0.379019	0.312974	0.171478	0.327081	0.353626	0.134039	0.648406	0.169365	0.793776	0.393968	0.341049	0.502106	0.733961	0.324886	0.569252	0.199487	0.372236	0.458073	0.187072	0.215899	1.09654	0.115529	0.710768	0.112521	0.165184	0.411367	0.323935	0.180143	0.268033	0.150147	0.337632	0.252717	0.514271	0.195239	0.1319	0.00606971	0.198912	0.131166	0.1898	0.0750989	0.238004	0.137617	0.0819107	0.179859
ANKRD36C	1.34965	0.475968	1.50139	1.07317	0.661776	1.00066	0.950153	0.769046	0.443374	0.274801	0.789202	1.39243	0.35946	0.163376	0.48093	0.516508	0.841877	0.71736	0.987018	0.711833	0.732243	1.02061	0.532483	0.914495	0.707455	0.888507	0.763778	0.852319	1.04902	1.8586	0.695247	0.903952	1.49878	1.50533	0.553258	0.958334	0.797667	1.80296	0.700148	0.964605	0.719436	0.624926	1.21223	0.916123	1.12361
ANKRD39	0.0433771	0.131316	0.0845947	0	0.115608	0.07266	0.168511	0.198927	0.0576729	0.49884	0.190255	0.191424	0.250313	0.0431981	0.100286	0.0873209	0.032672	0.254856	0.272257	0.219219	0.240143	0.0616374	0.0871236	0.250076	0.241321	1.28638e-38	0.260071	0.287875	0.558143	0.340004	0.201635	0.184789	0.135974	0.324504	0.261416	0.375722	0.0718771	0.166958	0.308662	0.18909	0.25529	0.241331	0.162654	0.395207	0.178879
ANKRD40	0.619839	0.667636	1.02285	0.913709	1.10132	0.841835	0.803577	0.347665	0.56157	0.109665	0.307131	0.585578	0.188413	0.330776	0.826734	0.928605	0.574607	0.642649	0.68245	0.835881	0.99937	1.28728	0.0957659	0.595578	0.637181	0.479242	0.320006	0.679409	0.778363	1.83589	0.866172	0.750698	1.12709	0.973299	0.443352	0.511351	0.750567	0.88002	0.447453	0.541003	0.456515	0.543617	0.871293	0.788228	1.42602
ANKRD42	0.114614	0.287312	0.0670568	0.197676	0.183281	0.168012	0.181781	0.334291	0.0877279	0.316318	0.128112	0.20626	0.310106	0.208721	0.175662	0.157224	0.0834817	0.291062	0.169435	0.246597	0.0508957	0.146577	0.157645	0.132154	0.131286	0	0.311809	0.217532	0.122351	0.147106	0.173837	0.209476	0.140183	0.0842878	0.0852592	0.122352	0.253702	0.293104	0.271345	0.261904	0.0897859	0.194438	0.207447	0.122837	0.0803414
ANKRD44	3.13177	2.11877	4.37307	3.74496	3.20515	3.1135	3.92624	3.09044	2.39019	2.77268	2.47244	2.62561	2.06185	2.58545	2.54867	3.32229	3.7176	2.53268	3.18759	2.77512	3.96135	3.59572	3.0193	3.32215	4.0178	2.84203	2.29126	2.78127	4.21261	4.5198	3.26976	3.99845	3.33811	4.11141	4.50401	4.36633	4.60822	5.13822	3.32796	2.98748	4.27428	3.45831	4.285	3.42395	3.93871
ANKRD44-IT1	1.8744	1.24699	1.47625	1.24338	0.384278	1.32182	1.54914	3.28545	2.03783	1.98976	0.197635	1.77079	0.284881	0.562652	0.166674	1.60703	2.76933	1.65187	1.26117	2.24047	2.16803	1.84393	0.868791	0.831246	0.825789	1.2422	1.84743	0.642043	1.52996	3.08431	1.23735	2.24432	1.97528	2.00254	1.60884	1.3917	3.67336	3.04928	1.28135	1.11545	2.25901	2.26037	3.13045	1.66853	1.01069
ANKRD46	0.455622	0.294485	0.0774725	0.45667	0.176739	0.207438	0.366404	0.45863	0.374939	0.274102	0.0726018	0.260203	0.366442	0.266869	0.153687	0.181646	0.119685	0.214153	0.253262	0.379867	0.23531	0.056448	0.239365	0.381702	0.0758392	0.273085	0.102298	0.224947	0.277116	0.396562	0.235316	0.429246	0.235818	0.592486	0.0985023	0.255623	0.600659	0.479195	0.432247	0.381226	0.345773	0.364025	0.273121	0.146159	0.31559
ANKRD49	0.415277	0.372788	1.02301	1.00524	0.574567	0.654356	1.02221	0.836699	0.386139	0.301624	0.778936	0.758245	0.786769	0.170583	0.504628	1.0119	0.592656	0.618645	0.317029	0.547861	0.627419	0.279519	0.0262367	0.756043	0.25036	0.753211	0.542992	0.559905	0.749291	1.68316	0.462009	1.01277	1.19772	1.09513	0.246145	0.527412	0.76056	0.840427	0.660513	0.531875	1.4839	0.504974	0.464077	0.770831	0.643479
ANKRD50	0.2989	0.19551	0.0256362	0.251909	0.305369	0.196624	0.155082	0.625619	0.502141	0.241876	0.240245	0.248339	0.313893	0.0485731	0.20261	0.34562	0.237628	0.355218	0.31458	0.317029	0.203649	0.298865	0.275752	0.353662	0.17567	0.34294	0.370261	0.235422	0.331688	0.374929	0.179068	0.273792	0.270133	0.250913	0.260761	0.198112	0.669802	0.505461	0.18897	0.272339	0.276809	0.351755	0.204877	0.260777	0.331722
ANKRD52	0.928148	0.521053	0.782834	0.61131	0.940722	0.787154	0.579642	0.621195	0.532917	0.949071	0.84621	0.663101	0.42175	0.652941	0.946739	0.763123	0.730888	0.447137	0.414313	0.941274	0.773995	0.374941	0.581018	0.327433	0.48604	0.396958	0.735668	0.558625	0.498987	0.355133	0.662778	0.479612	0.671269	0.614148	0.619199	0.579346	0.679632	0.766035	0.635679	0.766663	0.650216	0.511619	0.826566	0.669573	0.458024
ANKRD9	0.619439	2.42184	0.317082	0.623147	0.871793	0.736063	0.680531	0.461041	1.84696	1.49582	2.47622	1.33963	3.11794	1.50392	2.31117	0.557583	1.79612	1.07846	0.950917	1.20962	1.23472	1.69423	0.217707	0.729045	0.413862	1.90128	1.1782	1.03057	0.18356	0	0.482642	0.317808	0.349396	0.0309081	0.574661	0.290101	0.0224511	0.218047	1.07868	0.953934	6.54514e-16	0.737297	0.328755	0.213404	0.10615
ANKS1A	0.511787	0.427813	0.766366	0.360156	0.607144	0.512453	0.547106	0.726722	0.523199	0.392968	0.593283	0.559556	0.510425	0.503748	0.527082	0.421129	0.446824	0.505479	0.674668	0.272296	0.474222	0.437001	0.617694	0.328334	0.29652	0.471195	0.375282	0.63743	0.650803	0.341116	0.576916	0.607557	0.330444	0.516358	0.596888	0.641324	0.573937	0.536159	0.517575	0.593517	0.72173	0.750683	0.826659	0.581811	0.638742
ANKS1B	0.263363	2.54584	0.277544	0.378234	0.35266	0.563827	0.562207	0.291991	7.10814	1.46791	1.50264	6.09215	2.32757	0.614966	0.437494	0.434949	0.485873	0.949072	0.82625	1.08967	0.308883	0.59376	23.3597	0.622327	0.259262	0.286311	0.861536	7.38914	0.605172	0.090862	0.481832	0.669614	0.355764	0.517169	0.660524	0.291186	0.113798	0.138106	12.9396	1.43519	0.306984	18.9654	0.321903	0.443338	0.19527
ANKS3	0.307276	0.205281	0	0.398894	0.185833	0.181739	0.183458	0.0361378	0.280185	0.0771269	0.240834	0.199418	0.294063	0.180507	0.175437	0.181353	0.134386	0.138722	0.241472	0.142175	0.121945	0.169017	0.0597259	0.0285724	0.148503	0.128094	0.256852	0.384795	0.209675	0.12722	0.0747766	0.183021	0.201918	0.194961	0.151886	0.224025	0.197096	0.114341	0.350783	0.262069	0.336479	0.328137	0.17724	0.131091	0.0569989
ANKS6	0.0526169	0.190888	0	0.0503246	0.0233299	0.161864	0.145369	0	0.316242	0.181201	0.331095	0.0892774	0.207963	0.136637	0.293378	0.201034	0.238223	0.106186	0.167055	0.167411	0.155555	0.0746314	0.316471	0.0756987	0.125336	0.15083	0.239543	0.223691	0.385831	0.131076	0.133443	0.217923	0.171122	0.195325	0.0898456	0.310108	0.130545	0.188491	0.334034	0.152535	0.160005	0.364776	0.171329	0.125417	0.0859044
ANKZF1	0.780647	0.530574	0.405278	0.724068	0.637774	0.744087	0.780073	0.598983	0.756527	0.220654	0.586961	0.693479	0.373269	0.524247	0.669721	0.669482	0.597644	0.662047	0.721077	0.722611	0.637004	0.483208	0.455338	0.689796	0.4328	0.59679	0.85298	0.765536	0.740177	0.404126	0.513396	0.986977	0.507477	0.951592	0.749512	0.628091	1.29914	0.842658	0.917946	0.544514	0.789306	0.72467	1.14239	0.930006	0.688623
ANO1	0.222508	3.63072	0.310272	0.325066	0.712386	0.831309	0.548475	0.317415	2.77615	3.88131	1.10087	1.67741	3.36984	0.284631	0.795275	0.9996	1.68893	1.47994	1.29126	1.41332	0.670131	1.78367	1.66875	0.722901	0.966962	1.21547	1.61535	3.83605	0.752886	0.200165	0.566528	0.568593	0.187313	0.272168	0.413308	0.491692	0.0930498	0.133916	4.70642	1.29721	0.208138	3.43516	0.368579	0.375256	0.159003
ANO10	0.337217	0.288153	0.0852828	0.544708	0.271946	0.207871	0.297932	0.637726	0.154514	0.201159	0.439566	0.216487	0.547211	0.571987	0.477065	0.324931	0.0658755	0.19647	0.145949	0.522704	0.358661	0.186416	0.175664	0.294128	0.125227	0.18992	0.18677	0.311567	0.190368	0.311815	0.215286	0.250366	0.234935	0.30142	0.704812	0.292098	0.0362309	0.224199	0.287606	0.195466	0.272272	0.432886	0.189888	0.433757	0.414932
ANO4	0.907862	1.06163	0.22558	0.487656	0.164416	0.43987	0.814023	0.028114	1.17933	1.16454	1.18084	0.809061	1.40171	0.158546	0.958803	0.256219	0.37759	1.05244	0.728344	0.700516	0.147574	0.0657449	0.371718	0.13337	0.17666	0.391392	0.531695	1.4757	0.396666	0.0989733	0.823532	0.4107	0.221238	0.0858611	0.344176	0.198482	0.0785177	0.0355815	0.416746	0.978249	0.0805444	0.500809	0.194921	0.388013	0.102704
ANO6	0.795467	0.716871	0.629658	0.672522	1.04756	0.991393	0.858787	1.22829	0.529069	0.968604	0.513106	0.827532	0.678786	0.79489	0.497635	0.850491	1.12077	0.681137	0.773925	0.622206	1.21529	0.39894	0.845845	1.15998	0.643183	0.967513	0.702324	0.752701	0.4688	1.1611	0.783034	0.94434	0.663661	0.833609	0.887596	1.0689	1.74456	1.30265	0.6609	0.543174	0.537618	0.601992	1.01351	0.959204	1.2464
ANO9	0.414828	0.415099	0.290569	0.10707	0.0661823	0.315417	0.280583	0.0226334	0.307095	0.356377	0.344609	0.579083	0.243155	0.161504	0.380114	0.382682	0.0841672	0.263833	0.261987	0.529224	0.118805	0.108176	0.523696	0.143161	0.248888	0.217561	0.500376	0.712034	0.131501	0.0796793	0.253128	0.46746	0.281785	0.386925	0.325515	0.327015	0.100297	0.152774	0.331561	0.555969	0.421479	0.486158	0.639982	0.231041	0.295913
ANP32A	1.68558	1.34953	1.34319	1.5891	1.79054	1.44267	1.66278	1.87737	1.11896	1.25335	1.5347	1.08807	1.15013	1.5266	1.58139	1.46765	1.91593	1.2844	1.4481	1.75835	2.32697	1.60791	1.3542	1.23404	1.80131	1.10014	1.2565	1.53812	1.38599	2.09242	1.33682	1.66741	2.0247	1.77595	2.09301	2.31089	2.21992	2.5399	1.48216	1.69722	2.09813	1.45109	1.92064	2.36244	2.42128
ANP32B	6.77827	18.4941	11.513	9.34013	8.51321	10.8269	5.83926	17.6137	18.7892	12.3599	11.8006	8.56871	14.675	36.6445	10.925	10.2389	20.6049	10.5163	10.8872	12.639	15.7551	22.4638	5.69352	19.1751	7.73474	17.2241	11.0111	8.04612	4.25914	7.55016	5.97792	5.72453	5.3847	4.79966	8.57211	6.02935	5.34271	5.81594	4.83425	4.3366	3.12819	4.53256	5.5584	4.86872	3.30714
ANP32BP1	0.521634	1.07709	1.48165	0.683203	0.524681	1.26182	0.909206	0.222239	2.30627	1.63998	1.71097	0.326004	0.552375	4.25724	1.76661	1.4418	0.819465	1.01735	0.492303	0.888013	0.919712	1.90033	1.90387	0.347127	0.538005	0.511917	0.499653	0.356468	0.423923	0.543125	0.722925	0.333907	3.15012e-42	0.242495	0.591219	0.499766	0.243765	0.340757	0.864252	0.795158	0.347958	0.697929	0.320753	0.359991	0.583116
ANP32E	2.36592	1.43806	1.37505	2.45665	1.82221	1.46699	1.86788	2.07824	1.09349	2.3345	1.39207	1.70001	0.83935	1.76901	1.43053	1.79518	2.26911	1.9117	1.51178	1.85777	1.51872	1.00189	1.17881	2.49399	1.0071	2.16029	0.917364	2.07749	1.29291	3.65637	1.59299	1.39295	1.90057	2.08685	1.28109	1.014	1.79588	2.23463	1.99318	1.61768	2.39904	0.987463	1.39233	1.5549	2.48255
ANPEP	1.6929	0.9575	0.745376	1.40985	1.81319	0.966961	1.4799	1.24017	2.34794	2.18339	1.37738	1.01042	1.7774	1.93453	1.8992	3.14701	1.17978	0.944804	2.01294	1.51292	2.37901	1.68409	3.718	0.410461	2.22006	1.56879	2.49056	1.21178	1.68227	2.26758	1.77931	1.42668	0.994497	1.54765	5.20792	5.54856	3.00837	2.15361	1.32592	1.07145	2.60278	4.04015	1.33249	2.9796	2.68389
ANTXR2	1.26652	0.452086	1.45445	1.37439	0.976046	1.08557	1.18786	1.8915	1.32095	1.15818	1.10854	0.749621	0.905292	1.15122	1.34059	1.26774	0.999924	0.941966	1.13868	0.656617	1.31062	0.650485	1.28723	0.945696	0.852093	0.95311	1.16997	1.22014	1.45139	2.3502	1.21243	0.991027	1.20379	1.38949	2.11413	1.37466	1.11412	1.53727	0.791401	0.801874	0.85668	1.22488	1.42839	1.09973	1.41779
ANXA1	3.83559	1.75361	2.32316	2.08852	2.74703	2.37517	2.02901	4.06269	1.19406	1.16589	2.54767	2.53172	2.73756	2.50559	2.26576	3.3609	2.97809	4.16397	1.88104	1.57535	3.44149	2.88119	2.64714	2.04567	2.66127	2.76588	2.47427	1.89606	2.45495	4.48196	2.24756	1.86828	1.82462	4.30029	2.0425	1.33192	2.0369	2.26101	1.95923	1.20262	2.33846	1.58934	1.82511	1.78773	3.9086
ANXA11	2.02992	1.5093	1.5938	1.96703	2.45914	2.4705	2.21041	2.06644	1.83193	1.39459	2.02281	1.76995	1.31955	1.71458	1.90486	2.19963	1.72752	1.69372	2.6553	2.47888	2.57061	2.50984	2.27684	1.72249	2.94424	1.74128	2.25188	2.16747	4.17452	3.00764	2.56289	2.99914	2.43605	3.12403	4.41238	4.05899	3.40185	3.28435	2.01378	2.55205	4.17625	2.8463	3.95889	3.27347	2.55016
ANXA2	1.37004	1.14313	1.36248	1.6759	2.04614	1.49786	1.62731	1.73086	0.973036	1.49841	1.363	1.15892	1.07705	1.11095	0.905923	1.6734	0.844279	1.67647	0.946235	1.40433	2.13151	0.889687	2.14542	1.38351	2.2422	1.23792	1.25254	1.72099	1.21797	1.45772	2.6321	1.53398	2.37838	1.39289	0.815842	1.52529	1.44162	1.59305	1.12774	1.18267	2.12219	1.07097	1.22064	1.7177	2.04938
ANXA2P2	1.29876	1.00639	1.15028	1.05864	1.58615	1.29686	0.544201	0.247533	1.317	0.869168	1.29132	1.73256	1.44915	0.932701	0.563755	0.53321	0.552302	0.921115	0.592401	0.651361	1.48784	0.278147	1.14909	0.17945	1.40741	2.567	1.50358	1.36959	0.823395	0.997934	2.79801	1.09904	0.859801	0.863479	0.410172	1.55342	1.5508	0.898394	1.55146	1.50588	1.77935	1.61555	0.335932	1.74313	3.60109
ANXA2R	0.379469	0.340973	0.201831	0.198325	0.459706	0.281114	0.52326	0.754623	0.16251	0.238032	0.945709	0.16947	0.136319	0	0.246398	0.88729	0.155901	0.464966	0.658351	0.659752	0.943121	0.294116	0.623593	0.795526	0.395152	0.148602	0.126289	0.324814	0.872351	0.811737	1.22118	0.740647	0.500399	0.823087	0.384926	0.887929	0.428721	0.636708	0.662124	0.74154	0.900806	0.344151	0.898779	0.646334	1.8378
ANXA3	0.174947	0.538144	0.0440753	0.129929	0	0.306945	0.232387	0.466912	0.322109	0.519808	0.31717	0.592134	0.804159	0.72128	0.396104	0.33172	0.102136	0.226177	0.159583	0.108056	0.308935	0.407205	0.999047	0.0445316	0.159922	0.0649028	0.636013	0.608627	0.30557	0.77352	0.685213	0.280882	0.459174	0.180843	0.741218	0.145428	0.347308	0.180023	0.483461	0.293851	0.196716	0.345472	0.325684	0.132916	0.347693
ANXA4	0.379677	0.229761	0.272003	0.400917	0.371721	0.299924	0.617038	0.254247	0.465432	0.427721	0.424837	0.323554	0.367429	0.423318	0.161307	0.372021	0.385192	0.365531	0.34504	0.296378	0.413083	0.561529	0.46689	0.335035	0.22189	0.33378	0.297844	0.389772	0.417425	0.464104	0.357412	0.207949	0.274746	0.43754	0.144099	0.186975	0.573438	0.339656	0.3934	0.344111	0.546298	0.265173	0.302816	0.469684	0.597464
ANXA5	2.5909	2.11517	2.89794	2.19046	1.62476	2.89787	3.69234	6.29731	0.897512	5.43332	2.78538	2.87004	2.34076	2.5111	2.17287	2.8311	2.63642	3.58656	1.97629	2.71168	2.63888	1.29938	2.44888	2.92881	2.18219	1.75071	3.16163	3.32889	2.61238	4.67292	7.16621	1.86682	6.18184	2.94948	2.78706	2.90124	8.57063	4.64915	2.5045	2.81869	4.11236	2.0879	2.32914	3.75129	5.2704
ANXA6	3.1511	2.80357	4.40338	3.5105	4.50381	5.38095	4.61141	3.00283	3.05313	3.33149	3.17788	3.38343	2.21578	4.87653	3.55152	4.52618	4.97365	3.5393	4.60712	3.70033	3.97872	3.02679	4.44945	4.34479	3.50854	2.87506	3.45708	5.03887	4.96098	5.31599	5.13334	4.05921	4.46305	5.6243	2.00707	4.66028	5.162	5.29656	4.75611	4.52239	5.56219	2.38145	6.18937	6.02549	4.05665
ANXA7	1.74228	2.2979	3.85982	5.72786	2.79891	2.79773	2.13905	2.25798	1.52232	1.30061	2.87896	1.18156	2.76659	5.11387	2.80149	2.58569	3.04231	3.26646	1.96992	1.60933	3.75449	2.86974	2.51512	4.03628	2.23622	3.47985	2.36586	2.15832	1.75834	2.30407	1.35762	2.05236	1.30199	1.99169	2.00309	2.20923	1.47245	2.29861	1.32186	2.08319	1.75786	1.88044	2.33854	1.86966	3.17108
AOAH	2.30623	1.58299	2.62363	4.35814	2.90253	3.48024	4.29171	4.74903	2.71626	4.715	2.34161	2.57013	2.10372	3.16653	3.35024	3.84468	2.75037	3.01648	2.27535	2.3993	4.02822	1.91163	3.98876	2.83151	2.81292	4.02506	2.73608	2.96066	4.77581	4.842	6.139	3.8282	4.78393	4.1609	4.84487	4.56884	3.80822	4.72953	3.76152	3.83266	2.84024	2.94336	3.12948	4.73043	5.14919
AOC1	0.21058	1.11157	0.412688	0.0680236	0.222748	0.191003	0.383794	0.190549	1.15531	1.04928	0.808532	0.429138	0.569964	0	0.39898	0.202574	0.14745	0.622464	0.811947	0.257312	0.0591757	0.464608	0.921192	0	0.246061	0.280194	0.44206	0.487334	0.461917	0.0878797	0.287301	0.355657	0.198192	0.205959	0.193891	0.18232	0.127967	0.046496	0.982256	0.748966	3.50184e-42	0.92989	0.290997	0.114429	0.128498
AOC2	0.261046	0.143345	0.763645	0.0833755	0.77304	0.649991	0.211124	0.0528738	1.33232	0.600411	0.584563	0.301237	0.487691	0.377289	0.603528	0.298413	0.131082	0.586414	0.781673	0.416039	0.436136	0.741876	0.524316	0.0836095	0.332243	1.1245	0.550371	0.206652	0.520852	0.0620461	0.502521	0.498188	0.157499	0.455793	0.816275	0.933211	0.360468	0.468425	0.466431	0.688137	0.908875	1.07077	0.676974	0.735238	0.731945
AOC3	0.130823	0.297847	0.0502105	0.0493382	0.176628	0.297214	0.176646	0.250309	0.844575	0	0.310468	0.2191	0.209474	0.0446529	0.0793653	0.185718	0.135307	0.0991175	0.285943	0.170909	0.258088	0.219506	0.103423	0.0989535	0.147456	0.0739372	0.0439126	0.295291	0.1401	0.0367164	0.120704	0.175499	0.0284924	0.14438	0.099471	0.201094	1.68156e-44	0.250795	0.174334	0.397772	0.554637	0.46954	0.169302	0.357844	0.288757
AP000318.1	337.164	383.842	126.813	58.8436	266.374	152.093	54.7952	19.7558	182.955	149.559	343.311	153.805	440.149	75.1843	325.726	125.953	46.2565	82.7742	45.9611	201.508	8.23021	215.58	58.0461	27.7688	148.278	399.411	207.187	92.2275	127.775	7.72765	191.175	81.4376	163.026	55.5464	143.321	71.6742	18.7063	10.1865	171.212	469.514	125.775	89.2395	84.315	200.396	64.1506
AP000347.2	0.835159	0.135016	0.495708	0.670137	0.411164	0.290933	0.35512	0.452768	0.190048	0.900487	0.386601	0.481008	0.326568	0.359817	0.686494	0.129592	0.104607	0.333088	1.26336	0.311437	0.314561	0.421766	0.601925	0.154657	0.512423	0.836609	0.485749	0.357481	1.1211	0.477792	0.559234	0.215777	0.692875	0.650377	1.11223	0.317916	0.373996	0.493951	0.550719	0.348238	0.413928	0.435882	0.736488	0.516616	0.177546
AP000350.5	0.464834	0.236479	0.31995	0.550187	0.0728745	0	0.384378	0.0268869	0.387447	0.0943346	0.149918	0.436557	0.0540247	0.142268	0.0632163	0.0703284	0.90153	0.130273	0	0.0326833	0.336392	0.233122	0.164757	0	0.430657	0.176678	0.0750742	0.317309	0.334778	0.292454	0.543003	0.250831	0.0661044	0.282705	0.25425	0.578406	0.00849532	0.210278	0.539348	0.370162	0.356999	0.272781	0.0447067	0.210946	0.479169
AP000593.7	0.933334	4.88926	0.780086	1.1498	1.74276	2.44467	3.53925	0.972219	0.942232	3.68003	2.92417	1.96503	3.8836	0.693742	4.31566	1.81285	3.91669	3.01433	3.39275	7.64993	2.36939	1.13677	1.60681	0.768687	1.52728	1.72307	7.03847	1.89991	1.74131	0.285219	2.14542	4.58022	0.214896	0.84834	1.73572	0.857972	1.24277	0.205076	2.93408	1.92548	0.696333	2.09025	1.44743	0.881688	0.934629
AP000679.2	7.2261	10.3194	1.40835	1.15949	2.53411	4.41896	3.13356	1.21516	54.4331	22.1825	12.6594	49.8477	8.41653	13.4814	11.8708	3.16718	1.74297	4.23913	4.18163	6.9369	2.07526	6.40432	13.8351	1.06752	4.37626	7.91783	8.84392	40.4345	3.02099	1.66362	5.11428	6.71757	8.7991	1.46671	1.84922	4.28614	1.28868	0.54112	19.712	5.08851	2.11383	15.7733	2.65098	4.44689	1.80858
AP001053.11	0.537601	0.610678	0.138764	0.40906	0.379272	0.386546	0.659551	0.66294	0.391083	0.111459	1.25705	0.427221	0.406133	0.16454	0.438675	0.623591	0.142915	0.85247	0.352048	0.788612	0.778104	0.471829	1.04802	0.182315	0.672455	0.544896	0.434133	0.646281	0.671122	0.236766	1.77982	0.560135	0.713558	0.253797	0.323457	0.534164	0.736891	0.364794	0.642364	0.640571	0.784481	0.428156	0.369044	1.31629	0.931024
AP001055.6	2.12165	8.56621	2.34026	1.78858	1.89524	3.62174	3.24704	1.25993	7.5096	7.31081	5.50723	6.06408	8.24082	5.06824	5.53749	2.3745	2.00856	2.51597	2.4032	3.7909	0.921764	2.27355	5.35604	1.53737	0.763641	4.95998	4.33768	10.4049	2.13163	0.234831	1.6092	1.71458	4.4138	0.974254	1.81837	2.57392	0.607577	0.273435	8.10991	3.65953	1.62478	6.18523	1.59217	2.05727	1.60059
AP1AR	0.380411	0.276471	0.0654602	0.257292	0.704787	0.50644	0.326551	0.326331	0.496379	0	0.245379	0.464422	0.321967	0.361614	0.222996	0.230221	0.125475	0.280453	0.221887	0.160484	0.244708	0.816898	0.269668	0.258015	0.384481	0.269152	0.214334	0.183666	0.474891	0.287206	0.192033	0.173567	0.699795	0.551704	0.249688	0.17999	1.27924	0.877517	0.216616	0.471873	0.29216	0.303693	0.231639	0.498703	0.501943
AP1B1	1.23614	0.67341	1.0651	1.02178	1.25298	1.18134	1.37243	0.564367	0.798424	0.712078	1.31233	1.09911	1.43593	1.76001	1.21673	1.337	1.48394	1.27736	1.32644	0.712711	1.20692	1.07538	1.61138	0.816239	1.41294	1.33364	1.2086	1.00494	1.06959	0.539628	1.38674	1.13962	1.05739	1.12318	1.18516	1.7155	1.1329	0.863709	1.02989	1.28764	1.25756	1.23484	0.97566	1.20224	0.670983
AP1G1	1.1386	0.76319	1.45793	1.4326	1.35468	1.01532	1.33978	1.17722	0.917687	0.435912	0.808215	1.17244	1.06792	0.931329	1.05487	0.962908	1.1103	1.21102	1.10722	0.721572	1.08427	1.16701	1.73414	1.41639	0.984963	0.876889	0.754402	1.13776	0.996942	2.10219	1.47919	1.07002	1.19272	1.49058	1.50122	1.33248	1.29109	1.7922	0.877316	1.07486	1.27611	1.0851	1.35638	1.33063	1.40725
AP1G2	1.50739	0.52461	1.24212	0.385435	1.0721	1.00161	1.04518	0.468489	1.22393	0.462604	0.671186	1.40134	0.63323	0.755804	1.18835	0.785563	1.1362	1.08437	1.084	1.20206	1.34414	1.23847	1.41391	0.805243	1.05594	0.962673	1.08401	0.882699	0.930301	0.573663	0.946927	1.49939	1.04454	1.36811	1.14291	1.33019	0.805426	1.24601	1.0949	1.09226	1.31301	1.03663	2.17371	1.01459	0.924249
AP1M1	1.41481	1.28562	1.83289	1.74295	0.754145	0.947037	0.847023	0.921097	1.30431	1.95245	0.749591	1.08961	0.994296	0.473229	1.00427	0.797111	0.730729	0.980709	1.11643	0.651404	1.20068	1.2924	0.839295	0.585772	1.5646	2.35075	0.7806	1.12172	2.24687	0.64853	1.22262	1.52511	0.547855	1.52686	0.86451	1.85331	1.28104	0.919515	1.62817	1.38953	1.84721	1.02021	1.65606	1.47017	0.991741
AP1S2	1.63849	0.645035	1.05112	2.64413	1.64716	1.02482	1.36256	5.08285	0.804676	1.58676	1.02444	1.51443	1.84585	1.45826	0.664584	1.67587	1.72128	2.07282	0.914308	0.858988	2.16116	1.10285	1.73207	3.19015	1.44055	0.990609	1.10494	0.998412	0.868137	2.55186	1.14092	1.11089	4.14154	1.56604	0.721682	0.817747	2.4471	1.5806	1.03781	1.23052	1.01333	0.778378	0.678715	1.29891	3.54636
AP2A1	0.760031	4.76496	1.94998	2.02633	2.12328	5.31198	2.69462	3.77477	5.40055	4.43846	4.42611	2.28996	4.23012	8.89443	3.71506	3.17028	6.24979	5.6866	4.86078	6.21422	3.90262	6.8312	2.60166	4.21644	5.02146	5.01041	3.66028	1.90543	1.16517	1.05556	2.08137	1.81617	1.37759	1.0036	4.77666	2.6366	1.68096	1.34174	1.02621	0.948854	1.26552	1.89486	1.34765	1.34017	1.58124
AP2A2	0.533244	0.498043	0.832714	0.578646	0.343365	0.475715	0.551798	0.479457	0.350834	0.611159	0.600914	0.404031	0.317539	0.4818	0.441593	0.422868	0.505533	0.583534	0.672619	0.564921	0.681752	0.240277	0.29111	0.394583	0.608956	0.816166	0.571318	0.489113	0.722968	0.327267	0.463641	0.63364	0.609955	0.468127	0.735632	0.556996	0.325225	0.693543	0.640107	0.561337	0.525651	0.536366	0.652824	0.706192	0.214483
AP2B1	2.68506	6.09963	7.78573	4.3172	4.26757	8.06507	5.35786	7.43812	6.17487	7.63852	6.27358	4.21591	7.78932	18.2428	4.67595	7.17764	12.7466	8.39905	4.65952	6.41806	7.88981	7.99556	3.45433	17.6514	7.83243	8.3119	5.68161	2.55867	2.53329	3.25588	2.45811	2.37583	2.41671	2.67348	2.49734	2.60277	3.0218	3.03925	1.94079	1.87334	1.99757	2.41213	3.35163	1.88275	2.68457
AP2M1	2.90237	10.064	7.8263	4.89386	7.60569	11.0988	4.91205	6.67994	7.32932	11.2998	7.33427	5.61561	9.96329	22.9049	8.2471	6.78391	13.4829	9.54955	7.58114	9.34354	8.08995	11.6141	3.61491	9.76845	5.85045	8.52582	5.16415	5.1295	3.3992	2.35856	4.76576	3.62043	3.21436	2.81123	4.37229	4.69511	3.58682	3.64106	2.34646	2.48591	3.38717	4.03652	3.74562	2.87782	3.00057
AP2S1	0.660064	2.12338	0.926124	0.26001	1.68753	3.31695	1.65786	0.989336	1.91764	2.80861	2.14005	1.77745	2.59269	5.88231	2.75953	0.775511	2.96368	2.07259	1.76154	3.02735	1.91652	1.73518	0	1.17333	1.29514	0.779291	2.81467	1.85281	0.81215	0.677227	1.40695	1.01956	0.801826	0.863275	0.756976	1.1641	0.0562067	0.66084	0.963593	1.30625	1.29909	1.11948	1.10468	0.897211	0.951084
AP3B1	5.80221	3.0203	2.06632	1.93951	2.29513	2.81358	2.03858	2.28698	7.18944	3.61937	3.32212	6.90924	3.24209	1.63616	2.58267	2.20321	1.52464	1.80428	1.30151	2.96951	1.18173	2.11228	2.14143	1.79301	1.6268	4.22352	3.30805	5.88652	1.9448	2.70626	3.12913	1.60546	2.63033	2.31328	2.52919	1.50943	1.36262	1.89608	2.43097	4.29992	1.92706	4.49544	2.28895	3.04422	2.19652
AP3B2	0.0615385	0.599314	0.120013	1.5618e-22	0.109341	0.194496	0.168215	0.0747861	0.289918	0.424618	0.414057	0.342674	0.53907	0.0533648	0.165987	0.0703471	0.278108	0.124467	0.143773	0.107703	0.0834197	0.174888	0.0618005	0.0295649	0.0293765	0	0.300125	0.418946	0.0837167	0.0658197	0.15403	0.204822	0.12457	0.0570998	0.0762953	0.115496	0.0191196	0.00788753	0.398472	0.30602	0.053564	0.42749	0.110332	0.0622756	0
AP3D1	0.803822	1.14793	0.915592	0.873982	1.43001	1.04077	1.18558	0.619454	1.42188	1.11067	0.557542	0.931377	0.942393	0.787695	0.933487	1.0887	0.848684	1.1812	1.34043	0.876499	1.41799	0.717637	1.33215	0.61866	1.51089	0.722475	0.730839	0.716779	0.9489	0.593009	1.21647	1.18494	0.662992	0.948352	0.764999	1.56358	0.827956	0.694588	0.915864	1.01435	1.55799	0.770624	1.25715	1.13452	0.639383
AP3M1	0.840537	0.90868	1.22942	1.10739	0.606716	0.891856	0.973915	1.30877	1.1756	0.241656	1.00579	0.473137	0.711684	0.501115	0.688247	0.930825	1.58275	1.0385	0.853624	0.837245	1.05323	0.671835	0.844115	1.36289	0.702043	0.377162	0.578112	0.873331	1.60085	1.2736	0.767457	0.996297	1.32649	1.32306	1.00953	1.01413	0.903139	1.5352	0.889253	0.993458	0.91452	0.623911	1.2647	1.10006	1.32568
AP3M2	0.427322	0.400503	0.323296	0.247084	0.261819	0.325212	0.279389	0.447692	0.223216	0.169459	0.208491	0.20476	0.170307	0.22362	0.283899	0.231615	0.360715	0.374494	0.390577	0.31489	0.234999	0.31408	0.59193	0.176984	0.216514	0.317378	0.208773	0.498501	0.320738	0.262678	0.23254	0.303186	0.415617	0.370142	0.228363	0.118525	0.297584	0.453284	0.686175	0.361039	0.25652	0.403367	0.409737	0.244517	0.189368
AP3S1	0.433771	0.264968	0.422974	0.415626	0.19268	0.470695	0.571573	0.834655	0.170297	0.33256	0.721756	0.591926	0.472386	0.19132	0.842938	0.45454	1.14352	0.389769	0.246815	0.806535	0.293897	0.719103	0.871236	0.625189	0.483066	0.207616	0.573433	0.472177	0.3934	0.511361	0.843966	0.362171	0.468801	0.459982	0.748645	0.381375	0.958361	1.03782	0.552502	0.571725	0.251707	0.274755	0.418568	0.444176	1.11489
AP3S2	0.450812	0.37514	0.24898	0.20621	0.452573	0.333048	0.358281	0.551871	0.754962	0.706222	0.277757	1.16959	0.18043	0.537691	0.221698	0.389306	0.572401	0.302623	0.573193	0.324996	0.446187	0.321035	0.719591	0.61809	0.487658	0.211136	0.216821	0.709463	0.24694	0.488041	0.374429	0.438604	0.357081	0.320936	0.503729	0.328744	0.50316	0.610837	0.354764	0.374411	0.329517	0.775784	0.469953	0.520551	0.405211
AP4B1	0.788541	0.552075	0.653575	0.491111	0.525401	0.481931	0.415304	0.670805	0.692412	0.181366	0.360285	0.71019	0.337567	0.376093	0.486153	0.630989	0.267271	0.655409	0.292613	0.408435	0.754529	0.616269	0.475139	0.795559	0.752702	0.735967	0.769792	0.60141	0.622182	0.618493	0.338351	0.454371	0.614273	0.543522	0.391053	0.50243	0.726815	0.747912	0.587053	0.616939	0.274543	0.513759	0.713347	0.362108	0.681718
AP4E1	1.36086	0.423179	0.306353	0.722474	1.22808	0.682711	0.383883	0.649071	0.333027	0.0722603	0.516766	0.652911	0.268989	0.381422	0.798991	0.466887	0.378621	0.336005	0.42828	0.550779	0.314938	0.44643	0.315511	0.63394	0.389862	0.857125	0.690083	0.242491	0.698707	0.515246	1.2582	0.785506	0.692026	0.666314	0.759548	0.690727	0.364416	0.63624	0.519301	1.32367	0.84773	0.528214	0.881065	0.888717	0.704725
AP4S1	0.280689	0.303445	0.564511	0.403421	0.187022	0.178696	0.310446	0.255836	0.123972	0	0	0.258545	0.138647	0.273833	0.2028	0.330894	0.118922	0.189162	0.263968	0.419385	0.167864	0	0.105707	0.151708	0.150712	0.0755697	0.160556	0.280541	0.229109	0.525379	0.0940932	0.263652	0.141373	0.279046	0	0.423315	0.403337	0.229351	0.321067	0.289532	0.366474	0.236748	0.209487	0.251347	0.221353
AP5B1	1.16149	0.603338	0.434544	0.828833	1.66503	0.885513	2.2523	1.10964	2.37722	1.65796	1.37637	0.74759	1.39916	0.916818	1.55179	1.48014	0.615343	0.798861	1.16972	1.19616	1.62038	1.50231	2.41289	0.41558	1.46792	1.65609	1.44724	1.27679	2.2503	1.2336	4.73951	1.79334	2.63335	1.48325	3.359	2.98727	1.85938	1.13335	1.48497	1.08002	2.79064	2.10871	1.7664	2.27309	1.57203
AP5M1	0.740517	0.435675	0.670507	1.52044	0.892825	0.466948	0.866298	0.739229	0.311491	0.608286	0.531683	0.772406	0.734833	0.688028	0.692971	0.967446	0.717125	1.03803	0.729041	0.590094	0.506127	0.826768	0.531193	0.609885	0.706861	0.22785	0.677729	0.84509	0.978614	1.73493	0.813275	0.624594	0.795672	0.88342	0.557413	0.623998	1.06272	1.1932	0.804452	0.963902	1.05892	0.402613	1.31109	0.7967	1.55724
AP5Z1	0.621308	0.49933	0.459222	0.0966952	0.358615	0.434034	0.405014	0.302602	0.410603	0.472955	0.463491	0.404334	0.287188	0.324236	0.589591	0.407187	0.278708	0.477803	0.523485	0.620803	0.384813	0.341564	0.337821	0.323222	0.402126	0.539161	0.541456	0.435883	0.521799	0.167903	0.504913	0.702673	0.447167	0.335285	0.616555	0.78519	0.473795	0.394371	0.5662	0.57407	0.301134	0.347368	0.587694	0.483048	0.220079
APAF1	1.74597	1.20064	1.71202	2.27108	2.07312	1.94738	2.04666	3.04051	1.93002	1.48096	1.33699	1.53336	1.52249	1.59865	1.08245	1.97207	2.02773	1.59263	1.32499	1.21628	2.4	1.78796	2.46848	2.08064	2.4301	1.63867	1.2401	1.42464	2.15111	2.62902	1.29743	1.43676	1.99654	2.01691	3.71861	1.7061	2.96384	2.5279	1.03664	1.44094	1.68103	2.1014	1.55252	1.79525	3.11781
APBA2	0.658939	2.97858	1.50975	0.774012	0.376094	0.962703	0.848261	0.28633	11.0816	2.63211	1.53426	9.06524	2.0743	0.437818	1.01999	0.960318	0.481685	0.863204	1.85214	1.40286	0.613462	0.669586	4.39424	0.614479	0.449802	1.1742	1.9777	7.93932	1.3132	0.456001	0.924698	1.59358	1.0695	0.996912	1.00236	1.4906	0.515901	0.698882	5.81618	1.77935	1.08398	6.07104	0.995483	1.07994	0.503331
APBA3	0.180322	0.171376	0	0.438592	0.221811	0.254323	0.385727	0.0252854	0.558322	0.0957098	0.547726	0.306638	0.459461	0.0721712	0.256551	0.356769	0.289471	0.282754	0.442098	0.482065	0.379218	0.532172	0.57197	0.159936	0.357493	0.504323	0.231292	0.45763	0.424087	0.207703	0.312469	0.383408	0.316188	0.408176	0.361139	0.60248	0.293052	0.384019	0.532306	0.420507	0.55108	0.312654	0.37741	0.317956	0.0583386
APBB1	0.237402	0.391371	0.17362	0.46916	0.355905	0	0.300081	0.0540954	0.293917	0.10238	0.488112	0.255119	0.205214	0.115802	0.559949	0.483403	0.335275	0.180223	0.589926	0.354709	0.3448	0.189754	0	0.0855412	0.297429	0.470548	0.325909	0.456664	0.532886	0.126959	0.361626	0.621194	0.292625	0.822622	0.137968	0.385093	0.682272	0.513479	0.456671	0.738111	0.929873	0.211463	1.03153	0.457876	0.374428
APBB1IP	2.49726	2.24827	4.13401	4.56301	3.40522	3.19447	4.44978	3.70535	3.41985	4.00726	3.18419	3.24241	3.48065	2.01448	2.64062	3.95014	3.58695	2.47877	3.17106	1.80487	3.49303	2.97086	3.61604	2.79013	4.1934	2.58511	2.86171	3.71432	4.10832	6.58432	6.18833	3.59516	3.92704	4.77016	7.30824	6.13501	6.21458	5.59768	3.21144	4.07358	4.34731	5.59332	4.16068	4.65028	4.58661
APBB3	0.259856	0.79923	0.235624	0.370449	0.515209	0.131273	0.65065	0.381755	0.394908	0.62516	0.440161	0.435259	0.42516	0.125726	0.530381	0.441964	0.364009	0.415899	0.772461	0.654684	0.220206	0.686721	0.67947	0.0464361	0.31119	0.902114	0.707681	0.4304	0.485216	0.03446	0.782407	0.994821	0.441382	0.412858	0.389459	0.673788	0.180181	0.334491	0.497104	0.557865	0.841305	0.801004	0.57405	0.301821	0.401929
APC	0.939009	0.692645	1.10238	1.33184	0.757375	0.818048	1.23378	1.3401	0.873123	0.852527	0.812908	0.698012	0.716931	0.723216	0.671281	0.741507	0.907353	0.77521	0.736393	0.723651	1.1738	0.816381	1.15394	1.01504	1.04212	1.01124	0.633235	0.957306	1.00823	2.08796	0.463881	0.848848	1.12401	1.38062	1.24077	1.04349	0.852198	1.51077	0.746429	0.844241	0.790442	1.23216	0.979123	1.28681	1.46367
APC2	0.209935	0.560595	0.129553	0.0878315	0.361408	0.314555	0.122226	0.0111399	0.464706	0.246834	0.434746	0.3421	0.623407	0.105517	0.284259	0.109046	0.11047	0.258639	0.125306	0.431576	0.0417678	0.362561	0.14729	0.0176156	0.128639	0.370958	0.375043	0.50213	0.138528	0	0.214199	0.179507	0.141119	0.0398489	0.135515	0.105681	0.0115766	0.0351092	0.381199	0.381847	0.199399	0.536165	0.171399	0.273598	0.00856737
APEH	0.95735	0.897309	1.11057	0.901488	0.879832	1.0088	0.646782	0.30089	1.16644	0.91114	0.769247	0.957626	0.652254	0.687056	0.915871	1.01891	0.671355	1.36402	0.761261	1.0654	1.17328	0.98509	1.39241	0.761278	1.04022	1.13764	0.906389	1.13458	1.15874	0.600248	0.920723	0.757408	0.87797	1.14439	0.671026	0.955916	1.04617	1.11705	1.1536	0.680407	1.42234	0.941589	1.27235	0.87319	1.67117
APEX1	1.96557	2.33141	1.1979	2.11877	1.7462	1.16792	2.41516	2.16476	1.30296	1.13021	0.90536	1.80222	1.72735	2.76981	2.17748	1.68519	1.94314	1.92291	2.01884	1.54222	2.96672	1.3965	1.97394	1.06236	2.08175	1.17001	1.57404	2.103	3.07505	0.613175	1.74258	2.75927	2.90396	2.0192	1.67762	1.38338	1.32316	2.14142	3.02824	2.4847	1.98788	1.6605	2.15599	2.84323	2.4561
APEX2	0.736231	0.352111	0.660763	0.341339	0.506371	0.532211	0.390255	0.0865859	0.419577	0.655487	0.325534	0.525017	0.328469	0.617847	0.43926	0.407233	0.0536647	0.352113	0.226619	0.227101	0.551893	0.506206	0.286206	0.273837	0.27204	0.409218	0.34777	0.465318	0.238454	0.457229	0.331191	0.43341	0.382774	0.426702	0.176667	0.496672	0.767391	0.657507	0.549495	0.293971	0.372093	0.372316	0.657431	0.314093	0.699201
APH1A	1.73333	1.37279	0.975108	1.1498	1.3622	1.44869	1.12111	0.729164	1.15376	1.07334	1.03564	0.817111	0.965949	1.2539	0.924784	1.18125	1.60685	0.808704	0.958585	1.43436	1.7011	1.61043	1.00529	0.576515	1.14546	0.382904	1.58636	0.871229	1.30598	0.855656	1.80706	1.71758	1.71917	1.90876	1.57041	2.43092	1.42228	1.57225	1.53801	1.3295	2.14703	1.41988	1.99021	1.14604	2.1808
APH1B	0.947586	0.177075	0.287243	0.645151	0.560785	0.577395	0.493855	0.769645	0.416722	0.19358	0.15382	0.275643	0.60974	0.256825	0.295506	0.48106	0.602238	0.268284	0.446293	0.234738	0.364322	0.23919	0.507138	0.202176	0.522206	0.302128	0.359465	0.580014	0.755681	0.600133	0.302265	0.484961	0.5426	0.369297	0.704343	0.431146	0.217911	0.830643	0.696014	0.351255	0.814309	0.520702	0.320109	0.510172	0.884955
API5	1.74225	1.1992	1.93889	2.90545	1.36686	1.62032	1.97901	2.8872	0.778815	1.82933	0.681374	1.45342	0.943384	1.58784	1.2642	1.33394	1.85065	1.6472	1.42301	1.21857	1.78938	1.193	1.78531	3.62348	1.37606	0.623129	0.930266	1.38402	1.63271	3.54375	1.11981	1.26137	2.51037	2.26107	0.970654	0.856617	1.59007	2.2156	1.5516	1.73267	1.24014	1.17323	2.03569	1.63607	2.47532
APLN	0.617277	1.41938	8.46249e-26	0.756775	1.76814	1.51151	0.242022	0.174516	0.434668	2.57992	1.86782	0.185746	1.2138	0.29214	0.774674	1.27222	3.89485	1.22584	0.152252	2.39552	0.196298	4.48919	0	0.413945	0.512281	0.97536	1.13215	0.221115	0.697093	0	2.75806	0.326751	0.308597	0.247454	0.890191	0.231013	0.178465	0.533771	0.205313	0.583491	0.631822	0.136439	0.567972	0.369287	0.201323
APLP2	2.66069	3.57333	3.63425	3.39257	5.62782	3.57687	6.39844	5.22582	4.74283	3.78607	4.62169	2.82135	4.01178	3.68661	3.6413	5.36116	3.2751	4.56295	2.86309	3.61314	4.17608	2.29493	5.10638	1.93979	5.06963	4.04861	2.99321	3.71287	3.44776	4.09705	4.09472	2.87532	3.70428	3.98452	4.73251	4.37786	6.60681	5.14327	2.70156	3.17038	3.81178	4.26107	3.23605	5.05274	6.38475
APMAP	2.13551	1.42934	2.29671	2.97899	3.01315	3.45482	2.69176	2.34715	3.66181	2.16693	2.63769	2.14179	2.31314	3.51309	2.5066	3.28483	1.63214	3.04203	2.64704	3.1436	2.83328	1.60649	2.45998	1.90104	1.79863	2.16449	2.0694	3.83363	5.33178	4.36662	2.45922	3.33753	3.08754	3.92124	7.00835	4.74891	2.36123	2.05285	2.71201	3.61959	1.88611	3.95201	3.09255	3.94568	4.88703
APOA1BP	0.358821	0.295551	0.11663	0.114604	0.53129	0.568555	1.0498	0	0.625216	0.825293	0.546486	0.979296	0.511127	0.622322	0.553052	0.478546	0.630623	0.268685	0.697461	0.285932	0.163497	0.589389	0	0.689552	0.799195	0	0.656792	0.63912	0.715936	0.170571	0.513215	1.06997	0.706835	0.561864	0.593154	0.833782	0.049548	0.582551	1.18198	1.22505	0.832861	0.340921	0.605928	0.48334	0.670728
APOB	0.0573941	0.163377	0.015204	0.0156846	0.0423572	0.0211765	0.0325692	0.0189487	0.235796	0.0398098	0.129663	0.20547	0.155199	0	0.113341	0.0275749	0.0733102	0.0653763	0.0602249	0.0823166	0.0214085	0.0704675	0.315534	0	0.0446504	0.0461291	0.148367	0.315025	0.0603677	0	0.062459	0.0690705	0.0251302	0.0345179	0.0579933	0.025083	0.022607	0.00521154	0.459649	0.172847	0.0272704	0.196618	0.0455268	0.0459292	0.0388103
APOBEC3A	3.78403	0.891402	3.87057	3.52683	4.24852	3.50719	7.53826	6.08072	6.38022	7.70834	5.32582	4.26797	5.39805	3.49115	3.22226	2.9377	2.1672	1.94633	3.61704	3.35892	8.3147	4.33747	9.68989	1.41018	5.81924	3.84319	4.65527	2.58637	6.03216	6.47361	30.7456	3.90294	16.0063	3.96064	11.135	7.53549	3.35932	3.64972	2.70667	3.88742	4.20135	5.92833	3.00704	5.38535	4.53103
APOBEC3C	2.8044	2.42892	3.28007	2.51559	3.95713	3.89999	2.89966	3.43985	2.80229	2.60669	3.67363	2.97371	2.90218	6.11862	2.06843	3.49415	5.19089	3.66442	2.60504	3.84238	3.66358	4.89169	2.80137	2.99564	3.50723	4.11942	2.00233	1.91641	3.60301	3.39307	2.56222	2.33276	3.03295	2.03268	3.60396	1.92532	3.36474	2.93592	2.1806	2.17288	1.99955	1.57965	3.25581	2.50255	3.06723
APOBEC3D	0.953928	0.299306	0.495115	0.251473	0.690177	0.185873	0.488288	0.121765	3.67599e-24	0.665748	0.296886	0.82561	0.492263	0.726578	0.8245	0.16919	0.889527	0.549749	0.821737	0.789929	1.14954	1.0144	1.09478	0.972365	0.173432	1.27004	0.911946	0.651577	0.912436	0.80853	0.665762	0.78393	0.61995	0.834593	0.434101	0.48714	0.809112	0.841531	0.732611	0.878923	1.55095	0.185449	1.26783	0.827551	0.376319
APOBEC3F	0.503734	0.181383	1.85556	0.377209	0.476205	0.456922	0.674411	0.467742	0.0947852	5.57875e-15	0.0790189	0.556647	0.160373	0.342366	0.328951	0.337745	0.60426	4.6965e-09	0.251886	0.198994	0.401174	0.140192	0.746438	0.601597	0.881537	0.239647	0.37392	0.20018	0.622305	0.493392	1.41689	0.646884	0.683809	0.348198	0.275841	0.492773	0	0.899948	0.369074	0.417162	0.324191	0.276404	0.539389	0.392739	0.0999782
APOBEC3G	1.11028	1.4566	1.52291	1.19152	1.15707	1.23047	1.24563	1.1247	1.53032	2.73591	1.85303	1.62597	1.1692	0.874772	0.568851	1.29166	1.00268	1.46944	1.55103	1.29202	1.19311	1.44123	1.77396	1.05231	1.1752	1.61109	1.56637	1.3015	1.24346	0.638823	3.37594	1.60416	1.67975	1.04436	0.668181	1.20375	0.886515	0.95999	2.17417	1.56044	1.34179	1.68221	1.29528	0.832195	1.45226
APOBR	2.9469	1.51182	2.37811	0.99314	3.30411	2.60842	3.92971	1.7783	2.58518	2.19722	2.89718	1.54753	1.80699	1.85053	2.39634	2.99701	1.05624	2.2736	2.715	2.67219	5.02841	1.6461	3.67381	1.99186	2.79357	3.15169	2.97604	1.52038	3.47131	0.608647	3.98963	2.50896	2.06362	2.7155	6.46305	6.21193	2.99301	2.31316	1.5264	1.84648	5.83767	3.5588	3.54101	4.85701	2.56432
APOL1	0.902027	0.324695	0.704716	0.976848	0.992255	0.916648	2.00842	0.918207	0.851195	1.25463	0.668149	0.938694	0.838978	0.579955	0.759484	1.01429	0.203072	0.7159	0.673906	1.04709	1.41518	1.28142	0.923724	0.624245	1.25429	0.849048	0.885245	0.656429	1.08362	1.54597	7.74592	0.687809	2.52642	0.973024	0.650131	0.716315	1.08868	1.02736	0.763752	0.872943	1.60123	1.03294	0.825256	0.708175	0.732149
APOL2	2.36495	1.31447	1.94517	0.637126	1.89033	1.74687	3.2692	1.69698	2.19285	1.98819	2.22528	1.87915	1.05104	1.24199	1.69105	1.87853	2.10353	1.26258	1.51464	1.00675	2.80947	2.29357	2.00332	0.702806	3.04666	2.57791	1.68688	1.83873	1.51918	1.7543	8.63142	1.82515	3.23024	1.83546	1.85489	3.42301	1.65274	1.36363	1.22377	1.8657	2.37298	2.01657	2.00962	1.56339	1.71409
APOL3	1.00354	0.635838	1.4302	1.53416	1.50876	1.38309	1.82322	1.4072	0.772819	0.505787	1.26974	0.916467	0.889717	1.19027	0.743635	1.13754	1.07266	1.23961	1.09777	1.10726	1.81147	1.09692	0.930289	1.55765	1.57172	1.55182	1.43477	1.17748	1.21198	1.48619	2.9702	1.94741	2.30172	1.41208	0.57424	1.42124	1.23917	1.45446	1.38567	1.15915	1.57901	0.960946	1.82548	1.69673	1.66234
APOL6	2.91637	1.11012	2.16067	2.71412	2.19176	2.1097	3.84034	6.02419	1.88335	2.88974	1.85784	2.37534	1.51953	2.0998	1.51399	2.76803	1.82384	2.55553	1.51372	2.03877	3.02894	2.4345	2.47761	2.45834	2.13693	3.05048	2.10461	1.62753	2.56069	5.21234	14.5878	2.10892	9.26575	2.35689	1.5152	1.66593	2.92884	2.3072	1.28116	1.34656	1.92869	1.56269	2.31865	1.51057	2.69014
APOPT1	0.391997	0.385093	0.114672	0.11268	0.239793	0.159689	0.396385	0.178644	0.201743	0.311946	0.0895622	0.192568	0.271079	0.407918	0.157042	0.403297	0.132748	0.211207	0.249349	0.280837	0.2679	0.33362	0.590498	0.508483	0.115091	0.253289	0.357466	0.417845	0.278918	0.377342	0.148105	0.273494	0.125791	0.202646	0.167806	0.443029	0	0.195931	0.267379	0.34821	0.350984	0.213499	0.381485	0.280631	0.274779
APP	1.27131	1.04926	1.77544	1.60503	2.25041	1.32672	1.55441	1.85869	1.01936	1.00507	0.976903	1.13299	1.26302	1.54734	1.05997	1.66366	1.42306	1.56334	1.29364	1.21087	2.20682	1.49528	1.38967	1.0497	1.59668	1.15034	1.29088	1.43766	1.28802	1.35022	1.51376	1.16323	1.09557	0.895956	1.34206	1.63825	1.39277	1.8483	0.965479	1.06671	0.942421	1.25058	1.68116	1.43028	1.71875
APPBP2	0.515549	0.249213	0.411313	0.493983	0.645378	0.509231	0.631915	0.341745	0.469206	0.269493	0.256969	0.287803	0.339541	0.447072	0.368177	0.321461	0.49422	0.496529	0.429914	0.373476	0.480499	0.765876	0.423608	0.773099	0.469748	0.509078	1.58708	0.45914	0.408058	0.802059	0.257054	0.377343	0.642076	0.708225	0.653703	0.590606	1.41733	0.654784	0.390086	0.494895	0.367152	0.335894	0.517265	0.671499	0.558504
APPL1	1.63321	1.31538	1.4545	1.47202	1.56245	0.75265	0.923175	0.743164	0.893161	0.425875	1.19395	1.17738	1.23743	1.11111	1.22035	1.02592	1.24456	1.17169	0.900596	0.859605	0.704009	0.360277	0.792326	1.72932	0.997069	1.0216	0.655106	1.35731	1.90241	2.72195	1.98506	1.08061	2.04259	1.18389	0.542438	0.674896	1.82662	2.13272	1.25093	1.53162	0.969356	1.01702	1.13164	1.06161	1.03828
APPL2	0.87234	1.23784	1.71592	1.51317	0.805075	0.857936	0.893529	1.28861	0.744003	0.934011	1.02658	0.723445	0.827638	1.05645	0.695453	0.928434	0.985581	0.72979	1.05245	0.683154	1.01413	0.769385	0.72501	1.30065	0.698524	0.842255	0.756647	0.573974	0.852002	1.41563	0.462817	0.774991	0.834443	1.02872	1.20273	0.943619	1.60859	1.15665	0.71432	0.928549	0.353466	0.857403	1.03886	0.717068	1.1808
APRT	1.36779	0.316861	0.625194	0.7372	0.797436	0.435392	0.540286	0.467506	1.81235	0.589866	1.40613	1.57486	0.450235	1.11199	1.28468	0.806222	0.482923	0.864172	1.22359	1.43056	1.11014	1.6399	1.03021	0.246423	0.367208	1.65713	2.03421	0.685202	0.767556	0.731476	1.32969	1.92716	0.757799	1.35979	0.874392	1.51275	1.14209	0.591683	1.03132	1.27862	1.22775	1.03559	1.34563	1.36614	0.29962
APTX	0.650867	0.150996	0.297499	0.292331	0.542087	0.248618	0.385644	0.0741545	0	0.280688	0.390314	0.299767	0.4076	0.105828	0.466135	0.304698	0.307776	0.301559	0.301244	0.534862	0.472656	0.260117	0.245114	0.527673	0.232982	0.350465	0.265495	0.471962	0.365243	0.348071	0.415775	0.174675	0.295036	0.372058	0.075651	0.359923	0	0.641315	0.541084	0.509394	0.265558	0.318861	0.456856	0.268997	0.370694
AQP3	0.684336	0.585348	1.92491	0.983563	0.771641	0.804315	0.433649	0.0479801	0.0930004	0.54484	0.796487	0.0646509	0.853984	0.205422	0.963395	0.624934	0.817473	0.638566	0.627884	0.503376	0.719581	0.56101	0.475788	0.303484	0.882063	0.793663	0.819022	0.515696	0.94529	0.16891	0.875266	1.49751	1.1878	1.56999	0.538432	1.65133	0.703275	0.728692	1.45789	1.14029	0.756025	0.375114	1.67151	1.27636	0.5166
AQP9	3.02549	2.2958	4.5995	6.0946	4.82539	3.93112	4.42652	11.4647	7.49155	6.41075	5.87772	2.60264	6.58503	3.71855	4.40618	5.75973	4.79032	2.4403	5.64509	2.61973	8.46682	3.65595	10.0482	2.95285	6.34447	5.13103	3.79369	5.13432	6.65021	19.263	15.9719	8.43924	10.0213	6.23347	32.9617	9.0827	12.6123	11.0106	3.81038	6.48713	9.57991	11.0682	6.29725	9.26812	11.0882
AQR	0.772322	1.16258	0.57635	1.01941	0.882162	0.990402	0.805858	0.747035	0.918915	0.815672	0.626533	0.89045	0.840833	0.861095	0.898369	0.76184	0.801349	0.629458	0.789597	0.584038	0.669848	0.638309	1.32962	1.02227	0.564199	0.509221	0.649136	0.772041	1.54199	1.78697	0.507232	0.752939	0.864474	0.965236	0.556927	0.809155	0.685586	0.927277	0.87568	0.926719	0.802573	0.617735	0.966679	0.677473	0.905975
AR	0.428067	0.548942	0.16777	0.176369	0.15285	0.294229	0.111031	0.0464646	0.32023	0.263815	0.264814	0.269448	0.462904	0.293469	0.399472	0.13112	0.0603447	0.19597	0.218112	0.413783	0.13066	0.376566	0.4055	0.055106	0.200729	0.587574	0.509044	0.29906	0.238186	0.0136313	0.310644	0.293617	0.0795348	0.0675515	0.212107	0.362718	0.0537517	0.0249016	0.483744	0.359013	0.202435	0.636662	0.150972	0.215722	0.0834492
ARAF	1.19478	1.67442	1.09596	1.20362	1.87952	1.83874	1.57708	1.6471	2.30509	3.04126	1.52433	1.51568	2.40522	1.71847	2.1031	1.88944	2.28975	2.22777	2.17298	2.30555	1.44471	2.25469	2.50115	1.14347	1.57772	2.37331	2.08492	1.33461	2.01468	0.895703	2.57003	1.70334	1.95355	1.62717	1.88526	2.28366	1.80591	1.12926	1.614	1.88477	1.92544	1.73575	1.69859	1.89448	1.26673
ARAP1	3.42967	2.19649	2.6431	2.10248	3.62943	2.54264	3.77698	2.39138	3.88276	2.81252	3.4388	2.55029	2.15186	2.77786	3.52529	3.56348	2.23155	3.0385	3.2586	3.05291	3.81662	3.18507	4.05495	1.44875	3.43882	4.47677	2.57662	2.41094	4.75517	2.11378	4.28295	3.8455	2.9381	3.2665	6.47424	6.67368	3.46709	3.99977	2.75868	3.19472	5.1016	4.4179	4.89441	4.70695	3.38202
ARAP2	1.1782	0.503116	1.65075	1.53295	0.925508	1.26329	1.05032	0.994749	0.613497	0.727389	0.424991	1.10728	0.392893	0.677554	0.636158	0.871907	1.02288	0.869234	0.660744	0.578146	0.813371	0.88491	0.971483	1.48362	0.639276	0.694514	0.666078	1.212	1.36447	3.13052	1.3854	0.874243	1.33925	1.40337	0.818502	0.67426	1.4257	1.26851	0.991942	0.97424	0.906779	0.681843	0.969363	0.834066	1.16493
ARAP3	0.834745	0.874703	1.60355	0.393924	0.76368	0.685267	0.944846	0.249813	1.5636	0.773662	1.05875	0.471047	0.433211	0.583389	0.576059	0.811822	0.534869	0.461914	0.98832	0.685002	0.919612	1.2746	1.20108	0.215471	1.23356	0.738474	1.01472	0.908481	1.04344	0.586298	0.57496	1.04192	0.622456	0.792661	2.09463	1.80374	0.627051	1.16704	0.659747	0.619584	1.39886	1.0783	0.859988	1.16851	0.890753
ARC	0.297079	0.66802	0.0564883	0.0555071	0.127102	0.20318	0.14645	6.97076e-30	1.70575	1.06593	0.218432	1.09105	0.585179	0.452123	0.275875	0.0993338	0.174535	0.264091	0.228611	0.274859	0.0263961	0.0870663	0.814478	0.111326	0.0595398	0.203861	0.642881	1.43625	0.401231	0	0.144999	0.189902	0.155613	0.1254	0.395021	0.217449	0.0494986	0.0606232	0.474285	0.453941	0.302541	0.394447	0.213189	0.155573	0.0270717
ARCN1	2.12178	1.24164	2.69865	3.12909	3.19626	2.21064	2.8268	3.29605	1.40955	1.52769	1.31507	2.13	1.85916	3.16793	1.57828	2.38025	2.6682	2.43689	2.14672	1.98482	2.74464	2.67415	3.00167	3.77608	2.16624	1.4306	3.17454	2.09983	2.31921	4.97293	3.06423	2.79196	3.1391	2.86139	2.70108	1.95894	5.38842	4.2141	2.38524	2.25559	2.11984	1.70916	3.10831	2.3791	2.17276
AREL1	0.947777	0.72963	2.83812	1.12159	1.43339	0.966755	1.26545	1.36487	0.897987	1.09147	0.864305	0.958405	1.06263	0.960208	1.13769	0.994539	1.13337	0.909674	1.37109	1.15688	1.12439	0.89909	1.33439	0.759947	1.07411	0.720585	0.830018	1.21443	1.51495	1.39862	1.38945	1.67949	1.35972	1.31899	2.43183	1.39109	1.35644	1.81778	0.906532	1.03164	1.45946	1.46342	1.44063	1.58407	1.22709
ARF1	4.41172	9.96145	7.8253	7.96963	11.7081	9.38185	6.54656	12.4628	11.5334	5.47897	11.7753	6.46084	14.8934	24.8148	9.289	10.4748	16.7678	13.1665	8.17397	8.57294	17.3427	15.7241	9.48559	15.4281	11.092	10.6273	8.976	4.83408	5.71513	6.48368	8.97108	6.73314	5.86969	6.4897	11.3608	8.8447	7.11988	7.37224	4.87163	5.18138	6.68755	5.95667	7.28722	6.5505	6.81857
ARF3	1.67891	1.71866	1.71936	1.15259	2.05315	1.85189	1.45813	2.47156	1.13127	1.85442	1.81621	1.2032	1.3967	1.6275	1.49537	2.32486	2.1585	1.38895	1.64097	1.76525	2.63218	1.44494	2.39801	1.21915	1.87853	1.94171	1.29727	1.8007	2.10238	1.45729	2.66092	2.59305	2.38388	1.74261	1.8794	2.45376	4.67201	2.93846	1.46014	1.46564	2.81001	1.8607	3.11066	1.91937	1.8576
ARF4	0.920643	1.24754	2.25879	1.53662	1.18726	0.66552	0.991647	2.00307	0.629607	0.614756	0.875806	1.14283	1.40827	1.46795	1.16724	1.73141	1.47635	1.45076	0.613996	1.49092	1.46146	1.6458	0.894738	2.05457	1.7009	0.511719	1.359	1.06296	0.484815	1.84233	0.789731	1.10807	1.48382	1.04882	1.20736	1.33771	3.30327	1.6444	0.755552	1.35326	0.310197	1.09385	1.32182	1.01465	2.49513
ARF5	2.30665	1.51152	1.68692	1.30241	1.75647	1.69026	1.51182	1.39641	1.30986	0.568427	2.14546	0.910578	1.52232	2.78609	1.23799	2.22879	1.11689	2.12222	1.75977	3.44642	2.2522	1.93148	3.72289	0.831135	1.88727	4.25843	1.48897	2.14681	2.60863	0.879701	2.86161	1.90134	1.75859	2.39142	2.72225	3.1806	2.78985	1.26353	2.12653	2.36494	4.40986	1.71639	3.32387	2.3152	2.29866
ARF6	3.40006	3.29217	4.88511	3.21867	5.92147	3.22579	4.23029	5.23604	3.61239	2.01553	4.8419	2.86996	3.39786	2.4064	5.06499	4.59134	2.8602	4.85574	4.4132	4.53897	3.59363	2.90549	4.10686	7.0459	2.37004	3.86505	2.9407	3.6419	4.66614	3.95739	5.78364	4.86034	5.33562	5.42069	3.9458	7.75346	3.96295	3.44445	4.80369	4.97156	3.68665	3.5455	4.20157	4.7753	6.00619
ARFGAP1	0.707218	0.577775	0.5116	0.435684	0.870062	0.42754	0.483009	0.085014	0.507978	0.0804484	0.575323	0.686687	0.420706	0.363979	0.429311	0.279888	0.526905	0.491597	0.500636	0.503483	0.65334	0.894629	0.84303	0.436907	0.767915	0.753354	0.483635	0.715939	0.534789	0.174583	0.370296	0.913663	0.45099	0.610248	0.650473	0.788453	0.627065	0.412448	0.672089	0.849373	0.791565	0.579951	0.796874	0.755297	0.526299
ARFGAP2	1.35932	0.910441	0.913966	0.710987	0.659212	1.21995	1.27547	1.44757	0.662685	0.628775	0.856505	0.895328	0.789996	1.28694	1.0835	0.848242	1.14722	1.06727	1.1551	1.40044	1.21006	1.54548	0.941289	0.600407	1.04381	1.06547	1.08799	1.24749	1.16884	1.03035	1.38044	1.11723	0.887951	1.38996	1.0305	1.48689	1.57939	1.772	1.19663	1.21133	1.80164	1.03881	1.37392	1.31419	1.09503
ARFGAP3	0.911762	0.987816	1.06688	1.63804	1.27576	1.16092	0.85158	0.702154	1.74305	1.27951	1.09263	1.45571	0.794316	0.3524	1.00128	1.07677	0.772591	1.59062	1.12104	0.544915	1.30865	0.971687	1.91446	1.31411	1.23404	0.981893	0.89897	2.3549	1.1497	2.14543	1.24623	0.990846	1.61646	1.46841	1.84771	0.841369	2.03921	1.33224	1.27502	1.63658	1.18765	1.69383	0.956897	0.954619	1.85345
ARFGEF1	1.52877	1.09329	1.91125	2.54445	1.08596	1.30239	1.93103	1.76728	1.25577	0.51881	1.1499	1.67464	1.09565	0.999796	1.27661	1.38532	1.60331	1.65705	1.10608	1.42753	1.36199	1.28776	1.48158	1.82257	1.36801	1.21049	1.06731	1.30895	1.57509	2.9605	1.33388	1.42519	1.69074	2.02818	1.90746	1.66132	3.01648	2.57706	1.30599	1.56592	1.43088	1.47179	1.86482	1.74833	2.53118
ARFGEF2	0.964949	0.711146	0.756104	1.31258	1.10218	1.03557	1.09359	1.63337	0.462404	0.772826	0.779425	1.00337	0.438328	0.783293	0.717082	0.915944	1.09021	0.926022	0.849514	0.865053	1.05994	0.951604	1.17075	1.16371	0.888196	0.927831	0.96063	0.895081	0.703239	1.51126	0.887239	0.774339	1.12476	1.00041	0.528741	0.87231	1.11891	1.27214	0.90704	0.888705	0.749135	1.02784	1.08321	0.978022	1.02668
ARFIP1	0.704053	0.764918	0.316859	0.674601	0.625476	0.514882	0.98121	0.954342	0.510293	0.62282	0.742345	0.266055	0.538338	0.375716	0.834739	0.866741	0.407922	0.924618	0.2871	0.431566	0.567574	0.23087	0.435108	0.728533	1.08563	0.622118	0.446875	0.598963	0.52677	0.965428	0.770997	0.559534	1.22956	0.732237	0.772166	0.667948	0.998371	0.749687	0.422091	0.237177	0.329979	0.95194	0.499734	0.696359	1.03766
ARFIP2	0.29185	0.141885	0.320159	0.0524328	0.243073	0.557405	0.207508	0.596342	0.322255	0.125861	0.578009	0.134413	0.529857	0.427083	0.401745	0.281497	0.41217	0.187755	0.454222	0.697697	0.398946	0.38879	0.21982	0.2629	0.313409	0.0785746	0.514713	0.252621	0.238219	0.390193	0.469607	0.313298	0.251666	0.37549	0.305299	0.528186	0.186095	0.42083	0.501852	0.378437	0.904985	0.155976	0.455435	0.361857	0.230151
ARFRP1	0.507189	0.275265	0.888745	0.669535	0.512817	0.742718	0.433062	0.406135	0.536738	0.069877	0.416435	0.447748	0.335553	0.316151	0.544296	0.419435	0.401816	0.399565	0.579799	0.435774	0.387609	0.215852	0.732251	0.233535	0.348003	0.567111	0.397996	0.378797	0.919405	0.151642	0.382126	0.597919	0.522303	0.441766	0.47083	0.602779	0.482368	0.51401	0.523393	0.577744	0.502439	0.479741	0.58979	0.569237	0.525308
ARGLU1	4.19435	2.0115	5.27843	4.79738	3.0253	2.74269	3.24578	4.77475	2.11433	0.830198	2.94533	2.27897	1.80195	2.37121	2.22527	2.56678	3.56889	2.86299	2.92459	2.65369	2.56915	2.09664	2.96357	4.4504	2.87883	3.85462	2.71388	2.48136	2.50123	5.8675	2.00244	2.60084	4.18366	4.67408	2.79764	2.4771	4.21018	4.07333	3.21115	3.53048	4.26154	2.44712	3.18447	3.33703	4.94544
ARHGAP1	1.02656	0.744608	1.68955	1.55193	1.10428	3.63218	0.983976	0.801075	1.24219	1.03962	1.13587	1.05169	0.595381	0.849263	1.10307	0.947291	0.794392	1.1	1.37779	0.840437	1.1156	1.44514	0.680893	0.615275	0.862921	1.24397	1.08016	0.977561	1.82422	0.698317	1.29299	1.32955	1.38662	1.1184	1.51773	1.99963	1.70862	1.16834	0.925881	1.11294	1.31144	1.14752	1.56064	1.29826	1.03854
ARHGAP10	0.152113	0.282804	0.188587	0.247081	0.172654	0.175112	0.189742	0.391725	0.203355	0.170264	0.243628	0.0748829	0.304347	0	0.138382	0.171955	0.2266	0.304958	0.150243	0.256858	0.146872	0.244281	0.129483	0.103239	0.0820493	0.292764	0.344362	0.277429	0.352242	0.260485	0.0949026	0.23244	0.175113	0.21116	0.096435	0.128731	0.18249	0.104663	0.339663	0.200086	0.188014	0.251547	0.194594	0.0882679	0.213899
ARHGAP11A	0.127234	0.458808	0.315651	0.0689262	0.223674	0.177793	0.182165	0.0578451	0.0423623	0.110899	0.163475	0.0883469	0.213226	0.124761	0.133914	0.213487	0.135456	0.116359	0.0953353	0.0354244	0.0640561	0.11216	0.0828437	0.214628	0.171665	0.206632	0.0219453	0.437816	0.139593	0.179526	0.110394	0.194003	0.270526	0.156999	0.203221	4.82565e-19	4.52537e-17	0.291809	0.221541	0.29285	0.158148	0.0426335	0.0673777	0.0828558	0.235315
ARHGAP12	0.567152	0.423692	0.380344	0.985752	0.421831	0.537403	0.350109	1.08195	0.605742	0.273026	0.253106	0.561242	0.28666	0.44607	0.457406	0.474943	0.983516	0.525263	0.482449	0.567558	0.613005	0.224903	0.556321	0.874459	0.339933	0.170449	0.434564	0.939715	0.59556	0.790002	0.240526	0.835374	0.914092	0.807723	0.662273	0.403143	0.934323	1.04475	0.601171	0.761441	0.482177	0.495979	0.758865	0.595991	0.832097
ARHGAP15	1.41334	1.10674	2.03812	2.40326	1.61527	1.43964	1.79906	2.99369	1.44188	0.892797	0.954991	1.83357	0.983267	1.37234	1.31163	1.86027	1.55183	1.20736	1.85198	1.26107	1.68707	1.40016	1.07951	3.44286	1.53912	1.71498	1.23885	2.16283	2.1935	6.38731	1.66558	2.04075	1.95708	2.50141	2.73944	1.50508	1.88015	2.81677	1.89353	1.61186	1.53341	1.688	2.37705	1.99643	2.53956
ARHGAP17	1.04496	1.22282	0.911625	0.917774	0.939414	1.03544	1.43843	0.814901	0.671154	1.17665	0.995724	1.27872	0.989406	1.17422	0.835194	0.610758	1.26085	0.976954	1.05719	0.707996	1.13258	0.362147	1.40832	0.918582	1.09448	0.613628	0.996286	0.876201	0.941053	1.59958	1.55508	0.849144	1.64871	0.965558	0.587627	1.02359	1.7647	1.22224	1.12042	1.30495	0.966123	0.615961	1.0378	0.948984	0.707427
ARHGAP18	0.63115	0.412284	0.825984	0.477433	0.354132	0.473714	0.587841	0.544987	0.0586865	0.229209	0.409794	0.571158	0.629302	0.69135	0.499197	0.54112	1.05086	0.402957	0.290559	0.357354	0.476784	0.566427	0.300239	0.239386	0.380504	0.218903	0.608036	0.912116	0.515168	0.390823	0.451384	0.178298	1.11604	0.64727	0.339769	0.454226	0.443791	0.357645	0.411565	0.51031	0.520449	0.40359	0.432731	0.237967	0.651984
ARHGAP19	0.52537	0.215146	0.987983	0.497023	0.251126	0.47745	0.432672	0.638467	0.425857	0.563096	0.510137	0.307546	0.387249	0.440993	0.490647	0.326257	0.699712	0.331111	0.313821	0.322735	0.437258	0.464033	0.904468	0.37919	0.623813	0.239779	0.511143	0.559497	0.752007	0.634274	0.287559	0.484299	0.654329	0.661086	0.980028	0.623102	0.590732	0.759066	0.543564	0.627961	0.817388	0.426137	0.582782	0.762222	0.84474
ARHGAP21	0.141728	0.168013	0.482842	0.35323	0.492954	0.254127	0.237002	0.4317	0.20817	0.588751	0.269735	0.201837	0.290753	0.336051	0.301465	0.177132	0.44493	0.235618	0.396822	0.332533	0.215814	0.113577	0.432414	0.39304	0.349359	0.43394	0.197036	0.343044	0.219959	0.228748	0.297352	0.190618	0.357884	0.215803	0.275616	0.369426	0.286023	0.464601	0.241554	0.382333	0.318566	0.357	0.317462	0.281301	0.220278
ARHGAP23	0.185024	0.741542	7.33826e-28	0.0276427	0.116629	0.363067	0.214474	0.01753	0.171485	0.281744	0.617838	0.156306	1.00929	0.0500353	0.334129	0.120602	0.173838	0.22008	0.110105	0.640113	0.0957275	0.0409942	0.122949	0.249483	0.285653	0.721672	0.579021	0.222396	0.0962216	0	0.256554	0.181132	0.0313159	0.101012	0.0970623	0.0815736	0.0133468	1.34244e-42	0.225212	0.61392	0.226018	0.376908	0.136737	0.274698	0.0404454
ARHGAP24	0.146896	0.306571	0.142542	0.504238	0.259733	0.138975	0.238169	0.28424	0.41321	0.336219	0.400742	0.239375	0.324377	0.431001	0.180248	0.200527	0.154147	0.367787	0.232479	0.232974	0.386324	0.373893	0.469771	0.280919	0.22326	0.37782	0.214058	0.298837	0.350001	0.416936	0.41816	0.308342	0.267017	0.186017	0.3081	0.188129	0.254338	0.344749	0.334937	0.265934	0.229029	0.283466	0.241807	0.386658	0.232263
ARHGAP25	3.83305	2.17776	4.58338	4.46355	3.98937	3.96139	5.06821	5.07472	3.70591	2.41316	4.02296	3.74541	2.12828	3.20262	1.68181	4.31775	4.48868	3.26196	5.527	3.91165	5.52645	4.4726	4.88898	2.01625	4.56687	3.37462	3.12395	4.80902	6.27697	7.90019	6.32927	4.00962	5.43377	6.07035	7.23238	7.22393	5.25192	7.34785	2.85924	3.67964	6.17346	6.11023	6.12742	5.62746	4.25583
ARHGAP26	1.48945	1.32002	1.4998	1.85894	1.72357	1.61163	2.21876	3.06296	2.46773	1.6335	1.46875	1.3591	1.24448	1.15665	1.45258	2.07919	0.991593	1.23677	2.12955	1.22753	2.47746	1.89459	2.22669	1.02954	2.32885	2.14979	1.39173	1.35216	2.12943	3.48314	3.16968	1.88432	2.03774	1.78609	4.45927	2.36458	1.94777	2.51331	1.189	1.52964	1.92585	2.32327	1.81529	1.8494	2.44467
ARHGAP27	1.33594	1.29484	1.14071	0.441853	1.45241	1.30875	1.75259	1.15967	1.58425	1.3052	1.5845	0.915076	0.983552	0.596529	1.29582	1.32261	0.802266	1.18766	1.45076	1.47578	1.89578	1.09533	1.38165	0.52456	1.64387	1.21261	1.23011	1.11779	1.31711	0.680375	2.68564	1.60555	1.30438	1.46258	1.76628	1.99183	1.65924	1.34114	1.31482	1.24787	1.60057	1.35263	1.4233	1.87158	1.60732
ARHGAP30	6.39178	3.30927	5.07518	6.51812	6.32738	4.86757	6.84821	4.85486	5.21596	3.88532	5.92131	3.61459	2.91668	4.35507	4.69913	6.07876	4.02342	4.49216	6.24417	5.71189	7.15625	5.70901	5.48411	3.99204	7.01648	5.83453	4.70772	4.63256	6.70785	4.45998	8.34212	7.6947	5.61693	7.0443	9.82074	10.0376	8.82301	6.84659	4.89262	5.18034	8.77794	6.11333	8.67338	7.76567	4.92851
ARHGAP31	0.484795	0.351392	0.552561	0.660998	0.525311	0.359568	0.48699	0.285226	0.232299	0.531427	0.247654	0.347055	0.46468	0.277748	0.316388	0.464712	0.371147	0.520253	0.422559	0.274861	0.336786	0.315084	0.197941	0.244178	0.329251	0.533023	0.436927	0.178078	0.458209	0.24595	0.687157	0.399761	0.439402	0.447718	0.152729	0.281083	0.566452	0.435786	0.304075	0.207371	0.579016	0.322554	0.481966	0.461609	0.19573
ARHGAP32	0.102421	0.0914768	0.137198	0.224272	0.239931	0.160703	0.240036	0.142225	0.200145	0.0828228	0.0908103	0.345275	0.204353	0.171747	0.194638	0.216341	0.108931	0.186052	0.162259	0.13025	0.164079	0.127921	0.161426	0.190301	0.121168	0.0517059	0.191643	0.198812	0.107772	0.179736	0.139406	0.193408	0.252574	0.200474	0.156257	0.183441	0.22003	0.240003	0.272345	0.15707	0.219404	0.242058	0.257349	0.181809	0.139015
ARHGAP35	0.678489	0.78165	0.641551	0.866809	0.566234	0.85168	0.610563	0.437261	0.920195	1.02435	0.713945	0.917176	0.540588	0.603935	0.418643	0.612361	0.743336	0.638179	0.809986	0.719125	0.683887	0.544089	0.495547	0.809975	0.804658	0.885668	0.722879	1.06286	0.727222	0.747681	0.551923	0.985848	0.563336	0.888276	0.573538	0.986974	0.715447	0.8222	1.10636	0.903798	0.801076	0.733963	0.950922	0.86862	0.701392
ARHGAP4	2.54989	1.32092	1.37441	1.19101	1.98383	2.08102	2.21913	1.12411	1.85441	1.65059	2.73882	2.06939	1.05726	0.970254	1.81465	1.69574	1.68525	1.4719	2.08559	1.84589	2.17604	1.62758	2.82949	0.756426	1.72432	1.84435	2.01684	1.74196	2.28205	0.827237	1.9064	2.41968	1.88103	2.53781	1.98072	3.27438	2.48023	1.45045	2.2492	2.43783	3.1005	1.89417	3.12901	2.72453	1.42637
ARHGAP5	0.717107	0.437295	0.596973	1.07844	0.679202	0.463805	0.337486	0.606487	0.486005	0.24422	0.249593	0.521626	0.354594	0.147325	0.405172	0.459612	0.511853	0.476225	0.62913	0.495341	0.299968	0.241409	0.511842	0.612154	0.425694	0.426903	0.438375	0.764076	0.528937	0.90855	0.352862	0.387549	0.616088	0.646685	0.301015	0.348478	0.747771	0.709257	0.257703	0.339523	0.589142	0.545184	0.567862	0.622125	1.14424
ARHGAP6	0.988546	0.49108	0.107907	0.106033	0.245778	0.300591	0.140272	0.0504316	0.260167	0.63631	0.480334	0.0453028	0.38263	0.291349	0.191884	0.142315	0.166703	0.149576	0.0586636	0.31407	0.159271	0.47174	0	0.0797477	0.105632	0.160952	0.237707	0.26281	0.0752719	0.078907	0.188343	0.0890957	0.14863	0.110014	0.222947	0.0593404	0.0515727	0.0921946	0.122108	0.311207	0.0722413	0.260766	0.304349	0.264791	0.0129285
ARHGAP9	1.86391	1.25058	2.06669	1.38266	1.19708	2.05172	1.98707	2.67886	3.93029	1.77267	2.39004	2.32607	1.55242	1.48599	3.60172	1.98466	1.56242	1.45873	2.65718	2.14343	3.41087	1.60195	2.62662	0.736602	2.83644	2.26628	2.05753	2.1419	2.69925	2.1222	2.32738	3.01747	2.30153	2.86785	5.0597	4.83624	1.21425	2.49691	2.3001	2.30479	3.53259	2.56672	2.94536	2.79972	3.68784
ARHGDIA	540.645	4.29843	2.68823	1.98092	3.6856	3.48212	2.72478	1.74742	2.2743	3.80225	3.67351	3.68182	4.44704	1.33308	3.26604	3.50792	1.81967	3.15111	3.47134	4.19807	4.78183	2.60867	3.6263	2.02002	3.10548	3.86509	4.74781	3.28035	5.78414	1.57771	4.90728	3.75323	3.86019	2.82396	3.10115	4.41575	2.39077	2.02627	4.25554	6.32705	6.0284	2.87305	5.04226	5.1429	3.42863
ARHGDIB	16.46	11.9587	15.5516	18.0216	17.6864	14.2713	16.8226	23.1247	12.5659	14.4199	16.7851	12.788	9.48963	22.2239	14.9186	20.3061	19.2202	16.4149	20.1745	17.0037	26.1613	13.7538	18.5571	14.0561	22.4682	15.4776	17.3814	21.6156	26.0357	26.2735	22.1818	24.5594	24.8774	23.4725	25.3641	28.4285	22.1214	27.6315	20.571	23.0694	26.998	20.9007	25.3721	23.719	24.8263
ARHGEF1	3.62756	2.05258	3.18706	1.97656	2.66563	2.84629	2.90233	1.5904	2.9063	0.921339	1.90279	2.68388	1.34013	1.43852	3.33137	2.54021	2.0717	1.86236	2.90145	2.49775	3.40557	3.02696	3.22852	1.6189	3.19658	2.78498	2.69334	2.24454	3.61423	1.49001	3.44105	3.45245	2.14887	3.80808	2.70469	5.00975	2.41934	2.84316	2.76526	3.25152	4.63964	3.02472	5.05903	3.81106	2.33653
ARHGEF10	0.0428466	0.124743	0.85649	0.0205271	0.0190323	0.0458781	0.582439	0	0.0745758	0.0560302	0.0255606	0.142742	0.0817013	0.092889	0.0467088	0.0612246	0	0.0822113	0.165683	0.0853575	0.0585693	0.0608835	0.043029	0.0423125	0.163597	0.0618228	0.137326	0.103043	0.0233153	0.076379	0.413658	0.0766589	0.173388	0.0283972	0.0942658	0.0230068	0.181932	0.043934	0.133932	0.136883	0.0946661	0.0865533	0.136639	0.0955278	0.110126
ARHGEF10L	0.237555	0.485747	0.0861903	0.197617	0.366453	0.246205	0.445445	0.23274	0.0782848	0.338833	0.603426	0.265368	0.445844	0.213592	0.574871	0.226992	0.216043	0.361813	0.313783	0.293325	0.315894	0.334933	0.477493	0.226482	0.258606	0.211532	0.409222	0.456382	0.368755	0.126053	0.547103	0.235765	0.142461	0.296816	0.200908	0.196943	0.396678	0.226584	0.309926	0.371421	0.262193	0.367708	0.245216	0.37884	0.371755
ARHGEF11	0.508745	0.734354	0.384063	0.353804	0.612341	0.451348	1.00297	1.03419	0.956779	0.622807	0.708885	0.84652	0.496693	0.478403	0.777808	0.619088	0.519163	0.586168	0.769934	0.7248	0.661782	0.454734	0.889975	0.402104	0.657941	0.424163	0.440308	0.539854	0.535815	0.438821	0.789638	0.80232	0.568679	0.541661	1.08345	1.20123	0.99427	0.681519	0.721508	0.574014	0.835644	1.09335	0.717072	1.06467	0.784854
ARHGEF12	1.69375	2.82187	3.00758	3.28672	2.85286	3.0556	3.31313	4.56681	5.72119	3.30009	2.29447	2.23029	4.7455	13.3226	5.09349	5.76384	4.95989	5.43286	2.9884	2.45783	4.39713	3.88419	2.39024	10.4196	2.39447	6.51081	2.71297	0.534501	0.160851	0.542863	0.307168	0.33475	0.450968	0.181242	1.29666	0.419269	0.695467	0.433231	0.183493	0.190744	0.307948	0.383538	0.340917	0.254589	0.283135
ARHGEF17	0.0172126	0.330322	0.023634	0.0232235	0.100741	0.051302	0.190414	0	1.30412	0.0164943	0.221548	0.864866	0.275891	0	0.34436	0.0525136	0.0182558	0.0603177	0.103486	0.108801	0.0674268	0.0344405	0.0522289	0.0246389	0.0938099	0.192224	0.128578	1.04603	0.0738416	0	0.0558714	0.0339917	0.0843708	0.0403826	0.0150247	0.132303	0.0251012	0.0136131	0.699938	0.3277	0.0528761	0.93201	0.0677675	0.0850678	0.045591
ARHGEF18	1.75513	1.25104	1.70689	1.35565	1.90336	2.38677	1.28519	0.642211	1.76698	0.580796	1.31868	1.5974	1.15251	1.88235	1.94219	1.81714	2.20765	1.54788	1.99579	1.68011	2.20249	1.66817	2.38853	0.943427	2.43944	1.05578	1.66134	1.8745	2.72508	1.45932	1.86843	2.76414	1.90979	2.59546	2.21701	3.64904	1.88248	2.29688	2.46739	2.07836	3.44732	2.52263	3.11833	2.55523	1.13419
ARHGEF2	1.83852	1.25675	2.59385	1.39462	1.78354	2.17892	2.43084	1.47912	1.98029	1.60198	2.17853	1.53676	0.951632	1.76271	1.49423	1.86466	1.94688	1.57926	1.80924	1.42706	2.45843	2.24652	2.16736	1.49499	1.91635	1.97633	1.51583	1.97401	2.36243	1.43151	1.94719	2.11808	1.71179	2.18213	2.42633	3.12175	2.18831	2.59249	1.64506	1.76786	2.49182	2.39127	2.75991	2.92937	1.935
ARHGEF28	0.10904	0.298003	0.0433076	0.0743259	0.151493	0.232068	0.365946	0.0269871	0.106533	0.160886	0.301261	0.322839	0.563276	0.0385141	0.697087	0.157903	0.258128	0.286478	0.13759	0.241106	0.0340214	0.163636	0.0297348	0.218818	0.218034	0.315258	0.330544	0.321032	0.108491	0.0105562	0.210898	0.115827	0.368542	0.0963056	0.112216	0.0499829	0.030819	0.00387957	0.180164	0.277257	0.0860945	0.234315	0.177143	0.219265	0.0280391
ARHGEF3	1.61643	1.18407	2.63259	2.01573	1.40171	2.07146	1.96395	1.91746	1.0324	1.69352	1.53008	2.49168	1.11202	1.36823	1.19747	1.6834	1.34687	1.59103	1.20816	1.28524	1.70945	1.44484	1.26761	2.3246	1.30528	1.00691	1.34775	1.81075	2.51848	3.37513	2.99639	2.0445	2.78297	2.18437	1.04328	1.87378	2.64351	2.50468	1.52334	2.02746	1.64801	1.36584	1.95388	2.03482	2.98208
ARHGEF37	0.275031	0.658534	0.550485	0.499313	0.270056	0.147448	0.16993	0.47497	1.5344	1.39833	0.441841	0.483382	0.743611	1.09208	0.513271	0.151212	0.604963	0.715588	1.01292	0.526108	0.375955	0.431948	0.261665	0.308358	0.373071	0.37413	0.503417	0.59301	0.165414	0.0309648	0.155279	0.0155391	0.139981	0.023025	0.349957	0.139719	0.00899476	0.0333961	0.340683	0.134382	0.0755973	0.339469	0.0327903	0.0319068	0
ARHGEF4	0.0608597	0.548697	0.0676132	0.0464749	0.0616005	0.138458	0.127031	0.0189255	0.283957	0.313474	0.450319	0.325905	0.496229	0.151736	0.271496	0.123694	0.0942292	0.0998009	0.211871	0.0932812	0.0173653	0.0656858	0.092846	0.0776251	0.0790792	0.225463	0.298222	0.281283	0.0961974	0.0388948	0.0964466	0.193091	0.0993383	0.0752398	0.0859667	0.256153	0.0143326	0.0310943	0.426986	0.304684	0.0506206	0.253563	0.0843101	0.066668	0.0108011
ARHGEF40	0.871619	0.84231	0.715786	0.784508	0.451476	0.580529	0.891761	0.874926	1.03417	0.584427	1.33815	0.372877	0.780926	0.636559	0.535777	0.889438	0.191388	0.864484	1.22624	0.472457	1.67237	0.601772	0.567064	0.108512	0.88599	0.932408	0.407902	0.637589	1.05894	0.483155	1.11048	0.785024	0.408101	0.883199	1.59265	1.5745	0.546392	1.05666	0.547317	0.57506	1.17957	1.35464	0.677383	1.07534	1.35885
ARHGEF6	1.96456	1.13146	2.33551	2.59868	1.85856	2.10484	1.98721	2.05464	1.03712	1.29619	1.22308	1.64381	1.25267	1.67993	1.43865	1.79176	1.64485	1.97809	1.96056	1.1227	1.52467	1.55155	2.47607	2.19984	2.0173	1.16324	1.50434	1.58934	2.28082	3.36544	1.7621	2.33167	2.27075	2.20111	1.87776	1.83208	1.9844	3.34979	1.8179	1.82871	1.99278	1.97446	2.73391	1.93137	2.38669
ARHGEF7	0.567099	0.469492	0.676176	0.781682	0.662422	0.665157	0.658509	0.570072	0.348653	0.375274	0.407992	0.555755	0.484067	0.532842	0.526621	0.58382	0.799201	0.320716	0.515822	0.536325	0.446069	0.434713	0.614461	0.803473	0.816021	0.711675	0.485765	0.544638	0.407423	0.828936	0.516333	0.686257	0.529723	0.686809	0.657435	0.699941	0.908251	0.816365	0.899887	0.789837	0.834368	0.592372	0.713495	0.614938	0.78154
ARHGEF9	0.381118	0.427827	0.101354	0.564362	0.0615605	0.32775	0.380473	0.336846	0.058424	0.159378	0.378197	0.196454	0.157045	0.0300452	0.349139	0.189203	0.182676	0.264626	0.352863	0.220873	0.299953	0.147697	0.0695892	0.532655	0.165362	0.447745	0.253675	0.299477	0.263949	0.34587	0.297331	0.347477	0.297821	0.349036	0.128866	0.273987	0.25835	0.470725	0.443757	0.54727	0.331731	0.305901	0.470356	0.313938	0.14572
ARID1A	2.01019	1.85272	2.02379	2.5397	2.5291	2.47851	2.93794	2.52645	1.97131	1.61036	2.01273	2.14867	1.434	2.27683	2.04982	2.26285	1.77042	2.14671	2.76668	2.54391	2.92665	1.78601	2.703	2.49877	3.41243	2.72878	2.3115	1.94715	2.46285	2.1396	3.09854	2.52974	2.21127	2.13457	3.00716	4.00075	2.9574	2.80758	1.87746	2.47915	2.93829	2.66149	3.75465	3.59145	2.02157
ARID1B	1.09553	0.581923	0.966153	0.976495	0.931492	1.02353	1.05399	0.642236	1.13883	0.586002	0.635534	1.15083	0.781757	0.953191	0.906485	0.924886	1.00901	0.907435	0.852884	0.976067	0.980329	0.903112	1.16057	0.797341	1.04701	1.26011	1.08823	1.07912	1.37419	1.30198	1.13784	0.904594	0.866901	1.02269	0.69627	1.26248	0.736861	1.11	1.30136	0.971732	1.3669	1.04103	1.49943	1.11967	0.709359
ARID2	0.857739	0.687414	0.966697	1.15085	1.0501	0.893309	1.17279	0.881514	0.583816	0.394646	0.487804	0.905358	0.602696	0.811706	0.749314	0.904445	1.06263	0.728065	1.13512	0.810387	0.790513	1.02944	1.03389	1.20903	0.855325	0.657003	0.836257	0.941137	0.881818	1.95756	0.443108	0.866393	0.952548	0.907558	0.626371	0.93208	1.58745	1.19417	0.935713	0.804815	1.02885	0.831894	1.22109	0.952659	0.926567
ARID3A	0.688096	0.152265	0.689608	0.295214	0.711662	0.460294	0.569183	0.411872	0.435456	0.533066	0.394163	0.554978	0.65478	0.427487	0.481974	0.504275	0.443823	0.40143	0.583295	0.500231	0.558411	0.612924	0.495063	0.41446	0.735248	0.548396	0.469964	0.500632	0.517971	0.26363	0.506774	0.359687	0.579338	0.500701	0.665272	1.09042	0.60626	0.481781	0.577132	0.651279	0.750896	0.750161	0.433371	0.765282	0.791894
ARID3B	0.397187	0.241666	0.435713	0.285429	0.113026	0.882769	0.559692	0.181009	1.0331	0.256932	0.40296	0.591175	0.659013	0.742681	0.466623	0.468229	0.669887	0.468426	0.530924	0.563775	1.01339	1.44714	0.39386	0.322009	0.533159	0.615802	0.425388	0.576055	0.82677	0.291181	0.575794	0.770783	0.780189	0.724641	1.02182	0.81866	0.560319	0.758287	0.743267	0.572216	0.803048	0.907985	0.950943	0.585109	0.665079
ARID4A	2.02304	5.63371	1.45967	2.16611	1.30273	2.42681	3.99025	2.52458	3.49017	4.9888	4.15928	4.34986	3.61351	2.3313	3.36668	2.21758	1.7948	2.64279	3.67602	1.74533	1.72608	1.60617	3.21479	1.61447	1.77009	2.32341	3.29097	5.85839	3.25798	3.44177	2.14022	1.98918	2.98708	2.25098	2.1589	1.8839	1.43892	1.96564	4.01738	3.85878	1.80818	4.5287	1.75883	1.85824	2.11289
ARID4B	1.44078	1.08928	1.95455	2.18068	1.17254	1.2761	1.60214	1.95384	1.86799	1.53425	0.953658	1.31696	0.958082	1.24561	1.23482	1.45597	1.47492	1.01528	1.2232	0.76537	1.41761	1.28108	1.6775	1.7053	1.81369	1.07932	1.04396	1.3065	1.55722	3.00733	2.42647	1.41793	1.98836	2.13093	1.59216	1.15324	1.58719	2.04214	1.11916	1.48134	1.58113	1.09399	1.5774	1.30202	2.00029
ARID5A	0.994409	0.973458	0.569146	0.994238	1.09468	0.729823	0.573825	0.407219	1.18936	1.64079	1.65935	0.757903	0.627091	0.398858	0.603231	0.914505	0.586172	0.685969	0.751967	0.568469	0.916058	0.460768	1.17232	0.186943	0.95271	1.7487	1.03408	0.504931	1.17957	0.508673	2.25775	0.835425	1.14977	0.911222	0.840825	1.25194	1.98806	0.698236	0.892447	0.966374	1.55783	1.74067	1.13859	1.18397	0.909199
ARID5B	0.972302	0.629802	1.49118	1.6673	1.05667	1.16657	1.1933	0.739942	0.667088	0.911893	0.828109	1.29847	0.690096	1.00688	0.982101	1.24637	1.28806	0.814295	1.32781	0.767273	1.20005	0.845061	1.25136	1.06123	0.865035	0.8946	1.29169	0.942564	1.40234	1.87796	0.597446	1.17918	1.32365	1.56159	0.754874	1.15412	1.46058	1.93104	1.0738	1.2561	1.13389	0.61288	1.52571	1.15481	1.38958
ARIH1	1.52522	1.10676	1.19703	1.78156	1.72912	1.51271	1.2815	1.53625	1.29038	1.02742	0.921462	1.43591	1.61105	1.42327	1.25934	1.36837	1.61876	1.50336	1.24098	1.12633	1.51201	1.13348	1.35602	2.33004	1.52286	1.88282	1.41796	1.16568	1.7958	1.34233	1.31834	1.92876	1.67744	1.21156	1.28845	1.27204	0.867703	1.68837	1.49736	1.19722	1.53042	1.40417	1.27097	1.35607	1.87875
ARIH2	0.933071	0.639757	1.15296	1.38162	1.02481	0.947786	0.918369	0.968399	1.91606	0.530636	1.06398	1.21176	0.847004	2.11529	0.988417	0.935528	1.11829	1.09084	0.956748	1.05711	1.10969	1.46457	1.15846	1.27466	0.645525	0.993822	0.951554	1.71987	1.06711	0.966478	0.853391	1.07958	0.752029	1.02151	0.822347	0.664964	0.872105	0.931475	1.38267	0.907137	0.891392	1.16954	1.07888	0.858153	1.03366
ARL1	0.588177	0.191237	0.452792	0.756374	0.453779	0.409928	0.528252	0.169294	0.209603	0.213603	0.254595	0.798405	0.336404	0.440749	0.250497	0.530818	0.419703	0.438109	0.369545	0.629043	0.296215	0.527861	0.466328	0.803115	0.354597	0	0.424978	0.496252	0.429556	0.92709	0.232453	0.581555	0.399149	0.443168	0.287851	0.3735	0.673261	0.464232	0.393011	0.590742	0.404178	0.369667	0.504085	0.602565	0.412296
ARL10	0.248841	0.582869	0.118044	0.483307	0.215094	0.234446	0.202458	0.0615657	0.287761	0.369393	0.197896	0.288287	0.38424	0.419914	0.218625	0.202098	0.210467	0.283748	0.310178	0.237291	0.217409	0.315368	0.121573	0.678529	0.352492	0.115884	0.316227	0.294105	0.428185	0.258959	0.0968171	0.281836	0.309894	0.381905	0.0875509	0.320039	0.284178	0.196539	0.393047	0.329798	0.280988	0.302762	0.31258	0.218883	0.150859
ARL11	0.725144	0.547508	1.64988	0.752711	1.23474	1.21854	1.24434	2.64374	1.63696	0.833921	0.828298	0.841104	0.835767	0.628829	1.44365	0.967098	0.637216	0.832598	1.82595	0.818611	0.916964	0.515203	1.45646	0.870951	1.38437	1.30153	0.589919	1.0638	1.50817	1.76663	1.36127	1.14603	1.1038	1.13742	2.80948	1.32856	1.57708	1.22376	1.07404	0.858235	1.31495	1.66501	0.841862	1.20096	1.83555
ARL14EP	0.4718	0.734801	0.254604	0.972862	0.497958	0.581915	0.593639	1.02826	0.58554	0.285049	0.579885	0.511216	0.39071	0.659321	0.232778	0.435251	0.764759	0.571966	0.490768	0.215343	0.481915	0.300574	0.764743	0.650395	0.524977	0.364477	0.175064	0.46153	0.618249	0.995474	0.393846	0.727502	1.10482	0.600824	0.236027	0.541059	1.4938	0.932654	0.539539	0.761466	0.147294	0.29106	0.60828	0.702561	1.10712
ARL15	0.345591	0.569218	0.356811	0.701225	0.595981	0.414145	0.513921	0.592923	0.287318	0.14027	0.222919	0.37332	0.372131	0.581748	0.469995	0.244007	0.597163	0.3562	0.67893	0.242991	0.216252	0.25998	0.612462	0.468796	0.232859	0.26271	0.372103	0.470719	0.298677	0.69578	0.305298	0.370988	0.262116	0.412147	0.264639	0.425139	0.277905	0.625343	0.457643	0.41314	0.265418	0.527114	0.451162	0.358474	0.341999
ARL16	0.593506	0.219985	0.434049	0.170604	0.47454	0.785918	0.450121	0.757335	1.25824	0.204761	0.244056	0.291564	0.117265	0.308805	0.274432	0.305307	0.40233	0.199987	0.519135	0.496592	0.365083	0.379508	0.715239	0.0855412	0.339919	0.383494	0.162955	0.422854	0.193777	0.380877	0.328036	0.318561	0.28697	0.354019	0.551871	0.0954771	0.331916	0.433605	0.351626	0.550984	0.309958	0.602434	0.547649	0.457876	0.374428
ARL17A	1.21955	0.387065	1.03955	1.19261	1.36172	0.992629	0.484049	0.558641	0.647697	0.389095	0.284629	0.507501	0.491467	2.11609	0.746204	0.904471	0.754172	0.578379	0.43197	1.37399	0.886618	0.500837	0.679853	2.54321	0.782638	1.45187	0.979162	0.808813	0.962554	0.673753	1.00793	1.20261	1.21087	0.915674	0.108965	0.29036	0.905649	0.941627	0.775286	0.848132	0.473471	0.496864	0.903604	0.884925	0.729297
ARL17B	0.534276	0.655358	0.144849	0.371655	0.192535	0.356894	0.234771	0.297993	0.518317	0.187858	0.0754265	0.230289	0.568664	0.820565	0.28143	0.186851	0.211852	0.311271	0.325339	0.351316	0.261185	0.28838	0.555808	0.566892	0.234101	0.306408	0.034405	0.281512	0.543628	0.167768	0.148425	0.418817	0.56603	0.470638	0.297423	0.230514	0.680148	0.110077	0.767112	0.452971	0.420662	0.193469	0.282294	0.289873	0.164798
ARL2BP	1.1248	1.27732	1.80441	2.60745	0.773622	2.13862	0.917266	2.0504	1.01476	2.25324	1.85942	0.922951	1.00365	1.13272	1.42607	1.24432	2.29566	1.56495	1.59584	1.00053	1.19036	0.309348	0.65604	1.98722	1.24685	0.312597	1.49338	1.11735	1.54004	2.17325	0.97305	1.2767	1.34503	1.616	0.877199	0.758805	0.202916	1.86953	0.965167	1.59066	1.51593	0.775659	1.09942	0.969888	2.05327
ARL4A	4.08583	4.06429	7.47606	2.85729	2.94165	2.603	4.29587	8.62535	4.62497	2.83117	4.01939	3.61479	7.27535	24.0488	9.92914	7.61525	3.88811	3.99327	2.62149	2.28527	6.55155	7.19605	1.69525	20.8774	1.67332	9.88355	2.74444	0.231287	0.248251	0.324065	0.185724	0.232323	0.244165	0.223758	0.442721	0.319079	0.529475	0.78455	0.232972	0.223237	0.226049	0.123682	0.235443	0.190814	0.667495
ARL4C	3.95608	2.12967	3.1772	4.36102	2.76387	3.79273	3.05859	2.37727	2.19626	3.24346	2.10587	2.83027	1.01018	2.3981	2.84156	2.89782	2.57681	3.13681	4.27581	3.22872	3.04089	2.94717	2.77719	2.98932	2.24493	3.30902	3.84234	4.01455	4.13826	3.98482	3.44248	4.65755	4.8285	6.0483	2.05618	3.89018	6.7542	4.34201	4.07615	4.30236	3.78455	2.44867	4.90383	3.96962	5.54621
ARL5A	1.28521	0.823088	0.863862	1.1215	0.611664	0.981849	0.696226	1.276	0.527095	0.506656	1.16394	1.15563	0.59537	0.686615	0.610188	0.629647	0.851731	0.603196	0.62048	0.778181	0.643123	0.80399	1.17544	0.926178	0.591492	0.444878	0.605388	0.639193	0.786777	1.39917	0.479361	0.529691	1.01721	1.24118	0.554845	0.590718	1.28348	1.36783	0.553592	0.670698	1.61436	0.572389	0.70339	0.682928	1.07786
ARL5B	0.610451	0.188958	0.313292	1.04669	0.285432	0.501814	0.487339	0.234273	0.302729	0.369486	0.208574	0.289366	0.425037	0.0278615	0.297123	0.422371	0.532396	0.288698	0.272514	0.281628	0.263513	0.684813	0.580784	1.01876	0.276019	0.645871	0.294048	0.20622	0.405571	1.09965	0.798758	0.402385	0.604135	0.689545	0.577585	0.137829	0.332741	0.517028	0.33828	0.265186	0.447449	0.202585	0.488296	0.460326	0.600573
ARL6IP1	3.80778	8.47182	5.90686	5.38117	4.35164	5.81069	4.63646	8.35857	6.76543	4.49078	3.89548	3.34478	6.38246	19.9143	5.63593	8.90835	11.4063	8.62531	5.40263	5.98637	5.57784	8.51501	2.21699	15.5214	6.36058	4.49312	5.86502	2.35303	1.81397	1.65799	1.58782	1.9226	2.37301	2.3744	2.11226	1.62415	4.24665	2.29637	1.81086	1.77514	1.96701	1.65685	1.9798	1.86825	4.38022
ARL6IP4	0.844282	0.797813	1.30125	0.558409	1.63814	1.46991	0.818093	0.657657	1.53278	1.16876	0.613204	0.678758	0.614767	0.967183	1.06364	0.7677	0.429534	0.998445	1.09252	0.528708	1.02426	2.09864	0.668879	0.639973	1.90731	1.07643	1.07916	1.27146	0.509595	0.415555	1.20142	1.46805	1.62568	1.26209	0.827758	1.52791	0.969443	0.900569	1.87575	1.25093	1.40263	1.22261	0.886883	1.09833	0.666071
ARL6IP5	4.00307	3.36857	5.63165	4.5676	5.29373	5.0425	3.70805	7.29724	3.02321	1.89765	3.68594	3.4527	3.24053	4.13385	3.81501	5.60656	6.00728	4.32463	3.11024	3.43342	4.26065	3.51715	4.41905	5.54936	4.28783	2.63266	4.13908	4.68086	5.93629	6.73284	2.98295	3.99389	5.76233	8.21447	6.08062	3.83434	4.55612	6.86199	4.6988	4.33717	5.82495	3.00495	3.54947	6.63457	8.82466
ARL6IP6	0.657341	0.341177	0.605854	1.19066	0.858631	0.609198	0.384934	1.13261	0.859943	3.58605e-21	0.946267	0.339142	0.705672	0.326219	0.520753	0.59188	0.519982	0.465244	0.329372	0.715159	0.314562	0.588583	0.831954	0.151649	0.922571	0.39651	0.547578	0.782873	0.638627	0.935286	0.576418	0.3441	1.14975	0.622259	0.85741	0.185096	1.11534	0.566301	0.381842	0.514344	0.600896	0.426346	0.32919	0.253616	1.03236
ARL8A	2.2463	1.76515	1.14265	1.23508	2.29028	0.875329	1.43966	0.854449	1.16382	2.62452	2.72027	1.49013	1.05753	0.609706	0.991141	1.60747	1.27941	0.714728	1.18028	1.21392	1.17467	2.02393	0.941448	0.450381	0.894849	1.6826	0.870133	0.727704	1.97673	1.00267	1.99064	0.699503	1.77933	1.00749	1.30754	2.02509	0.55825	1.71222	1.19128	1.56196	1.99587	1.07333	1.79377	1.67846	1.58806
ARL8B	1.87403	1.1719	1.19817	1.36325	1.6087	1.49317	1.844	2.34693	0.761693	0	1.17985	1.53556	0.819014	1.85069	1.04662	1.50728	1.12035	1.13317	1.26582	1.18529	1.62072	1.06271	1.29893	2.05062	1.41984	1.02147	1.29145	1.55327	1.5502	4.01189	1.89621	1.68348	2.14182	2.00594	1.21733	1.0229	1.66102	2.18832	1.18594	1.15629	1.2815	1.25511	1.87214	1.38069	2.14575
ARMC1	0.743566	0.67054	0.39691	1.49216	0.60269	1.09551	0.343006	0.453446	1.14054	0.78017	0.420478	1.09552	1.14973	0.470637	0.941065	0.765154	0.306588	0.655661	0.751548	0.864956	0.77279	0.771191	0.272517	1.95555	0.712328	1.07152	0.57949	0.603338	1.07343	1.25771	0.800505	0.836355	0.984059	1.04312	0.420542	0.363782	0.477757	0.939089	0.612457	0.622976	0.413345	0.740794	0.625457	0.839868	1.173
ARMC10	0.418025	0.260738	0.147865	1.01708	0.566225	0.171625	0.617621	0.614279	0.528243	0.853284	0.289464	0.638268	0.151437	0.321169	0.311631	0.769377	0.494938	0.547781	0.539575	0.604048	0.460633	0.299588	0.109868	0.786068	0.385994	0.576743	0.606401	0.546741	0.429016	0.756884	0.376655	0.565485	0.95006	0.640556	0.344672	0.487885	0.87703	0.506985	0.678975	0.752142	0.390697	0.390543	0.168008	0.215203	0.277076
ARMC5	0.187559	0.54344	0.0813147	0	0.111125	0.0850383	0.123782	0.0253356	0.292529	0.115577	0.193621	0.263825	0.334566	0.0395394	0.328509	0.128404	0.0628105	0.206061	0.205487	0.435223	0.0949925	0.065457	0.0841622	0.12019	0.358444	0	0.409059	0.288036	0.11457	0.118923	0.254696	0.248671	0.182418	0.0884293	0.173804	0.323936	0.215907	0.0534418	0.315846	0.260938	0.108877	0.309526	0.143607	0.239702	0.0389885
ARMC6	0.30244	0.657717	0.38703	0	0.304247	0.389603	0.167234	0.200981	0.311618	0.549987	0.483597	0.27319	0.647888	0.0573652	0.36068	0.521182	0.334055	0.553556	0.498824	0.266804	0.244188	0.6041	0.132867	0	0.750155	0.474933	0.566776	0.806087	0.304989	0.330185	0.394714	0.713894	0.108283	0.349266	0.658033	0.467414	0.205528	0.318954	0.756141	1.01763	0.748533	0.374563	0.523836	0.364539	0.265742
ARMC7	0.416923	0.472205	0.47916	0.392364	0.218275	0.389308	0.284626	0.398117	0.675217	1.09742	0.598714	0.447769	0.486746	0.568166	0.723693	0.0468109	0.507569	0.47834	0.955149	0.26105	0.447807	0.349126	0.32899	6.38828e-38	0.257471	0.587988	0.66246	0.536174	0.534791	0.291988	0.351415	0.583297	0.316098	0.759915	0.558459	0.307417	1.17049	0.566846	0.615305	0.51337	0.855431	0.704669	0.442804	0.661917	0.30618
ARMC8	0.807597	0.561865	0.894532	1.21707	0.919468	0.591015	1.00049	1.6294	0.609494	0.850089	0.766744	1.13366	0.542212	0.958704	0.779482	0.752898	1.08075	0.750332	0.807438	0.618555	1.03964	1.00273	0.330714	1.37869	0.898126	0.607956	0.818056	0.796045	0.908788	1.39211	0.706512	0.631272	0.973057	0.965594	0.685327	0.693736	0.969553	0.92256	0.687207	0.63228	0.670863	0.670465	0.749028	0.924626	0.835413
ARMCX3	0.890839	1.07818	0.585019	0.731635	0.920627	0.407413	0.852641	0.231989	0.553028	0.501782	0.367424	0.462483	0.538813	0.61486	0.714549	0.966398	0.616214	0.367564	0.578264	0.347697	0.472184	0.387506	0.219094	1.04813	0.624748	0.313261	0.665555	0.565773	0.534223	1.28338	0.50706	0.644043	0.358731	0.72296	0.371911	0.409455	0.666525	1.28628	0.73859	0.702026	0.427261	0.566768	0.562479	0.741361	0.815611
ARMCX4	0.0404186	0.207136	0.123923	0.0663906	0.0769449	0.15292	0.0948811	0.0315769	0.232801	0.115131	0.237437	0.188931	0.136902	0.113546	0.0542046	0.0696812	0.130473	0.169417	0.110338	0.0697603	0.0789291	0.0492287	0.034792	0.0832211	0.016535	0.17411	0.140888	0.154269	0.0942605	0.0617579	0.0867149	0.0805794	0.0381661	0.110214	0.107381	0.111465	0.0358793	0.0888094	0.106637	0.0827271	0.135698	0.156352	0.0971567	0.120923	0.113329
ARMCX5	0.333436	0.356902	0.321343	0.31576	0.0828415	0.502995	0.252493	0.325168	0.382198	0	0.12906	0.416215	0.0930169	0.335368	0.195705	0.205416	0.267737	0.105756	0.315365	0.292913	0.195981	0.322376	0.189114	0.316647	0.224692	2.00987e-07	0.201069	0.162932	0.19812	0.167844	0.0673348	0.233594	0.250673	0.200152	0.0583673	0.173455	8.76406e-07	0.215687	0.196899	0.26815	0.245865	0.199684	0.280447	0.216392	0.167235
ARMCX6	0.401875	4.90276e-10	3.68154e-07	5.28641e-26	0.0825881	0.429778	0.421729	6.82527e-07	0.218983	0	0.209491	0.15223	0.418965	0.161232	2.88545e-07	0.187302	0.806015	0.167066	0.379336	0.0740796	0.542804	0.132098	0.373437	0.215004	0.17746	0.266971	0.0916928	0.337731	0.252934	0.795447	0.261856	0.482352	0.420656	0.277558	0.057628	0.247532	1.36949	0.309854	0.27143	0.159816	0.587818	0.176652	0.541491	0.346127	0.13033
ARNT	1.13542	1.31515	1.45314	0.781946	1.3353	0.987611	1.46847	0.862404	0.835805	1.32278	1.07357	1.36541	1.14505	1.66153	0.765638	1.08776	1.31897	1.51745	1.03875	1.23426	1.29948	0.554604	1.04522	1.53419	1.18542	1.12086	1.27729	0.906143	1.11985	1.56862	0.830071	1.52344	1.22754	0.93124	0.989785	1.29861	1.44781	1.42801	0.789399	0.954057	1.74062	0.725356	1.18305	1.6033	1.34308
ARNTL	0.629052	0.367196	0.568461	0.788592	0.487444	0.675329	0.738779	0.87517	0.525062	0.94648	0.626732	0.701935	0.474354	0.654229	0.581408	0.68602	0.4391	0.687654	0.868754	0.819797	0.875024	0.584742	1.10203	0.560154	0.687412	0.443162	0.669543	0.779684	0.870504	1.14925	0.588575	0.665105	0.960186	0.754565	1.55657	0.878011	0.93759	1.23949	0.753095	0.864533	0.925311	0.961163	0.976499	0.704945	0.865371
ARPC1A	1.20584	0.595803	1.0612	0.63971	1.04427	0.582432	1.25274	1.59331	0.534103	0.623914	1.21946	1.20026	1.15491	0.45847	0.706405	1.21498	0.849365	0.63649	1.09293	0.648901	0.947585	0.901466	2.36089	0.723925	0.690474	1.55799	1.07797	1.02167	1.37469	1.03156	1.03685	1.29376	0.825803	1.27104	1.0529	1.3092	0.730415	0.937332	0.962987	1.09734	0.795134	1.28465	1.24177	0.957921	0.296536
ARPC1B	4.20889	3.73016	5.21056	3.26342	4.54257	4.18252	5.06666	5.86092	3.22057	4.14291	4.15433	2.79675	3.78958	3.32557	3.98523	4.46659	3.4212	4.69337	4.11031	5.09294	5.37456	2.93465	5.71854	3.62887	5.21173	4.92251	5.28236	5.70047	5.14764	1.78156	6.68856	5.14739	5.64293	4.52839	5.47493	10.0328	4.69373	4.16403	4.93475	6.45902	6.72133	4.4072	5.09869	6.76661	4.94142
ARPC2	3.33541	2.23459	4.05403	4.51245	3.13009	3.18215	3.91325	5.37365	2.94631	2.75525	3.00647	2.94246	2.9934	3.88028	2.95963	4.34986	4.03377	3.11842	3.6795	3.39721	4.47261	3.50456	4.10445	3.52083	4.20398	3.03546	2.81613	3.36792	4.75476	7.58712	3.74171	3.29055	4.14539	6.00594	5.5913	4.7233	5.04278	4.59913	3.73391	3.80392	4.96813	3.48108	3.63994	4.16784	5.18647
ARPC3	2.10319	2.61751	3.79126	3.51517	2.51229	1.71275	2.8147	7.19444	2.69038	2.10948	3.19009	2.24697	2.40088	2.1131	2.99434	3.27084	2.80998	2.20591	2.20846	2.07109	2.84758	2.37968	4.91233	3.06791	3.05259	3.12655	2.41509	3.11658	5.35031	8.75547	3.70071	3.62729	4.14555	4.70253	6.79637	3.57589	3.75928	5.0276	2.94561	4.2705	4.37338	2.95974	3.14437	3.63042	5.98119
ARPC4	3.17483	3.51777	4.23352	3.01077	2.54393	4.13501	3.50701	4.95216	2.3182	4.01018	3.00794	3.48453	2.84454	3.5046	3.90851	3.53335	3.09397	2.708	3.86981	3.37345	5.14108	4.43813	3.81204	2.55245	2.90786	4.34397	3.43844	3.11671	3.44429	2.92322	5.11773	3.77242	5.00437	4.21367	5.17359	5.08326	5.86465	3.16351	2.86898	2.9582	5.55798	3.91282	3.18141	3.70174	5.1788
ARPC4-TTLL3	0.478317	0.386097	1.44353	0.880341	1.00206	0.00261422	0.612826	0.0631755	0.694889	1.17458e-11	0.174484	0.289238	1.01683e-08	1.00501e-08	0.171602	0.269327	0.255402	1.01841	0.277698	0.000135766	0.0242752	0.00480833	0.000583855	0.445512	0.00104478	0.263861	0.602963	0.192278	0.850571	1.76574	0.659865	0.386023	0.747292	0.812942	0.854761	0.000396069	2.57721e-10	1.63803	0.1074	1.51145e-08	0.735533	0.239925	0.977673	0.714637	0.52546
ARPC5	4.16121	3.64748	4.97607	6.66768	3.2222	3.60859	4.17589	8.35431	2.87149	3.34713	4.12369	2.89416	2.4443	2.59666	2.95766	4.19438	3.78017	3.52435	3.64425	2.65498	4.86186	3.17621	5.16719	4.13341	4.34782	2.11952	3.06214	3.50114	5.11775	6.58585	4.29789	3.61539	7.25049	5.31083	8.96736	5.13367	5.97513	5.80561	2.95746	3.82701	4.73549	4.10495	3.86677	5.32981	8.82917
ARPC5L	0.771522	0.642953	0.71342	0.430631	0.342233	0.697594	0.513985	0.39013	0.387709	0.886027	0.528032	0.84561	0.380566	0.113304	0.445314	0.110092	0.870468	0.461532	0.510537	0.913048	0.672861	0.729858	0.257911	0.247775	0.245145	0.460952	0.822647	0.701119	1.118	0.824053	0.767718	0.689228	1.17277	0.799621	0.437803	0.44757	0.467911	0.329169	0.740868	0.923385	0.955226	0.672604	0.631382	0.684016	0.722889
ARPP19	1.93911	1.10125	2.05335	2.94646	1.93014	1.67965	1.70407	3.10746	1.41723	1.15317	1.31338	1.01258	0.89335	1.42028	0.929541	1.643	1.43503	1.48876	1.43525	1.51821	1.52301	1.32988	1.34269	2.15181	1.70717	0.671923	1.20324	1.38916	1.87341	2.71702	1.16083	1.55486	2.21373	2.04692	1.7002	1.16503	2.74854	2.67301	1.23029	1.29042	1.42284	1.03212	1.65217	1.7191	2.73349
ARRB1	1.5135	1.16232	0.716776	1.2511	1.30355	2.20313	1.73577	1.73962	0.956896	1.86865	1.80302	1.05017	1.1974	2.05011	1.29757	2.26894	0.815926	1.55912	1.49316	1.32622	1.60417	1.26741	1.55411	0.557607	1.55105	1.30369	1.33993	1.65748	1.6842	1.40691	1.98817	1.88614	1.7875	1.50726	1.7987	1.97112	1.66507	2.043	1.24745	1.20319	2.29911	1.52883	1.85934	2.13393	2.04298
ARRB2	3.93843	3.43728	3.55803	2.60048	4.04028	5.42254	3.80969	2.95624	4.53163	3.04074	4.6874	2.55457	3.62213	3.85208	2.40133	4.4842	2.5492	3.68487	4.2783	4.61596	6.48176	3.31522	3.39886	1.88005	6.66317	4.38667	3.71052	3.65793	4.25887	3.01659	6.84234	4.46577	3.89222	3.67363	7.99869	6.67039	5.16468	4.5006	3.37409	3.514	6.76071	5.65924	5.31605	5.61973	5.58473
ARRDC1	0.947955	0.35225	0.177005	0.69572	0.967585	0.821774	0.637357	0.735335	0.92645	0.278338	0.92405	0.609951	0.39337	0.52471	0.967428	0.415013	0.485406	0.733992	0.734092	0.385733	1.24067	0.66212	0.607654	0.523254	0.635335	0.781942	0.664527	0.479402	0.954848	0.172579	0.778888	0.840949	0.682652	1.02662	0.825192	1.03828	0.570474	0.589412	0.640512	0.750672	1.50745	0.969124	0.842963	1.04051	1.61174
ARRDC2	1.7093	1.45947	1.70165	1.3755	1.58155	2.18316	1.43102	1.38954	1.46255	1.08243	1.75146	1.87154	1.05121	1.29712	1.36059	2.10967	1.64393	1.74716	1.51713	1.3985	1.95549	2.05937	2.20317	1.2936	1.02375	2.20513	1.67783	1.18664	1.35952	0.675495	1.343	1.38551	0.858369	1.41763	1.21287	1.44931	2.08679	1.23974	1.15329	1.21781	1.36693	1.0447	1.5952	1.70046	1.21412
ARRDC3	3.34258	1.84898	3.74675	3.41228	2.95565	3.24615	3.05927	7.3745	3.42175	2.58662	2.58791	2.30196	1.44164	2.113	2.34726	4.41919	3.74119	2.82105	3.1299	2.45648	2.92511	3.52897	3.10583	4.32234	3.22048	1.88394	2.78984	2.37786	4.3683	7.78507	3.08296	3.37024	4.8323	4.27334	6.45638	3.76906	4.29964	5.17715	2.6063	3.26785	4.64965	4.05225	3.19095	3.8216	5.38683
ARRDC4	0.580153	0.291298	0.492716	0.787605	0.199511	0.317298	0.283867	0.6823	0.301318	0.258263	0.410435	0.629868	0.59865	1.7946e-24	0.302872	0.638787	0.253728	0.529709	0.148814	0.0447391	0.486058	0.239335	0.257031	0.323677	0.214368	0.550808	0.239789	0.731103	0.519369	0.600497	0.0803014	0.218681	0.512767	0.401869	0.626463	0.54191	0.290724	0.53251	0.525742	0.314103	0.195474	0.62279	0.717851	0.445229	0.65592
ARRDC5	0.940986	0.930078	0.137634	0.676217	0.501579	0.3834	0.892066	0.428833	0.355011	0	1.03185	0.577833	0.371841	0.489601	0.272311	0.564731	0.212628	0.529928	1.04755	0.79451	0.836085	1.00283	0.850493	0.542492	0.404198	1.01336	0.688959	1.30538	0.998488	0.503225	0.462029	0.909124	0.303322	0.898059	0.846208	0.756881	0.994015	1.01311	0.756598	1.19083	0.86	0.692629	1.63441	0.622241	1.18729
ARSA	0.472158	0.339415	0.153468	0.301605	0.419462	0.6947	0.530503	0.14345	0.556103	0.36199	0.582754	0.257724	0.673755	0.0682408	0.60645	0.449786	0.414906	0.388907	0.333732	0.438955	0.573705	0.670919	0.474169	0.151226	0.525815	0.225989	0.288083	0.233609	0.523099	0	1.01298	0.619492	0.507325	0.479826	0.780508	1.16145	0.603084	0.342933	0.558879	0.595263	0.547965	0.932906	0.996647	0.54928	0.625165
ARSB	0.517747	0.994483	0.156799	0.739559	0.528002	1.00467	0.572212	0.723828	0.290206	0.681333	0.626597	0.368643	0.834375	0.362552	0.589847	0.366577	0.425738	0.534066	0.400128	0.708366	0.512886	0.411288	0.530791	0.185409	0.521876	0.53954	0.78239	0.451279	0.692681	0.331119	1.14559	0.462588	0.39739	0.346386	0.318978	0.483571	0.466291	0.338009	0.67221	0.614975	0.481955	0.85066	0.561844	0.528398	0.380223
ARSD	0.219251	0.331138	0.32069	0.220583	0.379823	0.178665	0.374135	0.399675	0.220314	0.497725	0.330581	0.0538543	0.422184	0.171117	0.126725	0.526333	0.247713	0.358984	0.202236	0.183449	0.419588	0.140197	0.330277	0.0948011	0.156965	0.377784	0.153894	0.195262	0.196857	0.117252	0.239487	0.376582	0.265029	0.252843	0.0904675	0.246896	0.258855	0.219195	0.393212	0.267326	0.458014	0.32825	0.226112	0.229557	0.169058
ARSG	0.483524	2.26447	0.671341	0.589764	0.748371	1.1013	0.914685	0.387129	1.1382	0.785255	1.33398	1.00653	2.23028	0.2435	1.77382	0.525696	1.13207	1.08039	1.40612	0.744273	0.923225	0.888179	1.29184	0.414555	1.09832	1.10006	1.54581	1.19202	1.38055	0.375413	0.87218	1.11983	0.63856	0.723143	1.06232	1.02896	0.99634	0.678389	2.09075	1.20625	1.14325	2.46208	0.826408	0.819767	0.655127
ARV1	0.504211	0.479198	2.60958	1.33787	0.20674	0.316059	0.572539	3.53512	0.137043	0.535243	0.637961	0.381073	0.229897	0.917611	1.25538	0.846824	0.280041	0.574957	0.555142	0.370882	0.106036	0.496015	0.467407	1.34162	0.55534	0.167075	0.283975	0.20725	0.216886	0.248903	0.166422	0.582901	0.250046	0.607089	0.721292	0.569539	1.07787	0.44741	0.529208	0.430536	0.232487	0.226969	0.289008	0.299221	0.815625
ARVCF	0.888548	4.40333	0.400579	0.315287	1.71539	1.19063	0.455605	0.576861	3.36884	1.22453	1.68853	2.92319	3.81916	0.409763	1.0043	0.923092	0.695047	1.41969	0.884453	1.60832	0.318608	1.44125	4.14985	0.869474	0.662198	1.4165	1.57687	3.57134	0.559551	0.0586573	1.21454	1.00962	0.17678	0.443007	0.791588	0.375016	0.0733311	0.187569	2.33223	1.20394	0.481919	2.79746	0.460013	0.802814	0.59552
ASAH1	2.07505	2.32017	1.87462	3.20166	2.68386	2.39342	2.64133	4.83954	3.07293	1.78974	2.25869	1.42414	2.46263	2.18197	1.51683	2.45928	2.79262	2.38553	1.84415	1.1672	2.94078	3.30036	3.86132	2.63889	2.31572	1.90603	1.70361	2.40292	2.34134	4.17771	2.19319	2.10218	2.87717	3.30378	3.94409	2.62632	4.06731	4.89295	1.54903	2.10824	3.78496	2.41368	2.27645	2.87548	4.72729
ASAP1	2.60675	2.30048	2.80513	3.29162	3.42411	3.62255	2.75111	4.71793	3.88161	2.34664	4.26218	1.89614	3.71099	12.6157	2.99183	3.55099	2.56648	2.79823	2.65025	2.02043	2.71066	3.84962	2.74874	4.18646	2.85263	5.69472	1.95906	1.63385	2.06979	2.31014	1.61785	1.35918	1.60914	1.93252	2.99523	2.51346	1.46939	2.07628	1.02502	1.06188	1.67741	2.26813	1.61704	1.59037	1.86641
ASAP2	0.290806	0.603311	0.124418	0.0916923	0.293103	0.15163	0.17583	0.0387654	0.236492	0.150725	0.322121	0.166386	0.565934	0.115062	0.373421	0.16409	0.384419	0.238848	0.205332	0.43876	0.263547	0.146404	0.267936	0.344178	0.0913461	0.0916054	0.280609	0.229774	0.139203	0.113725	0.251252	0.235842	0.218385	0.088512	0.285521	0.11337	0.0133036	0.08177	0.33384	0.311915	0.0555298	0.373161	0.241617	0.0957447	0.149066
ASB1	2.09919	2.99672	1.67334	1.11975	1.23949	2.43661	1.41979	0.910029	3.89835	3.8752	2.62324	4.4844	2.84684	1.85456	2.79926	1.9082	2.09184	1.94593	1.93722	3.97028	1.32216	2.91248	2.69472	0.984541	1.26571	2.36855	2.65138	4.68647	1.95997	0.600691	1.59289	1.53661	1.38978	0.926419	1.31924	1.51392	0.794904	0.812642	2.78319	1.4425	0.950527	3.74286	1.41922	1.25858	0.87894
ASB16-AS1	0.219296	0.232236	0.824799	3.27799e-15	0.333978	0.255878	0.677525	0.171324	0.442773	0	0.515296	0.153901	0.123796	0.244502	0.362144	0.752057	0.484276	0.575596	0.597868	0.224678	0.513886	0.667739	0.188768	0.0903051	1.34568	0.13495	0.344059	0.223201	0.920557	0.603133	0.298888	0.470823	0.353444	0.398651	0.466084	0.302383	0.369868	0.433661	0.381522	0.462782	0.818049	0.357181	0.595152	0.448849	0.35136
ASB6	1.4575	0.727489	0.967575	0.760614	1.05784	0.912377	1.05377	0.42206	0.934953	0.684675	1.11693	1.0057	0.955915	0.631718	1.86757	0.710704	0.74739	1.22176	1.51321	1.14979	0.85905	1.09134	1.1958	0.858092	1.23133	1.06344	0.577824	1.17052	0.539955	0.212262	0.813835	1.12312	0.660521	0.789174	0.503261	1.07913	0.102764	0.406983	1.36351	0.886505	1.38191	0.81285	1.06141	0.838424	0.463704
ASB7	0.738521	1.24431	0.793673	0.779886	1.21481	0.843629	0.956628	1.09327	1.30283	0.886766	1.17786	0.84019	1.37066	1.88023	0.957398	0.997979	1.09706	1.23178	0.794831	0.730863	1.0343	0.852211	1.04238	3.00482	0.695158	0.832841	1.0283	0.681496	0.809762	1.03856	0.846019	0.77339	0.790604	0.935138	1.14189	0.623976	0.337178	0.955387	0.973267	0.7276	0.445275	0.956487	0.717464	0.365013	1.00096
ASB8	1.39424	1.39672	1.32388	1.84291	1.20205	1.19087	1.09641	1.06559	1.13266	1.29632	1.49911	0.921962	1.5237	1.07923	1.17344	1.54988	1.40609	1.21486	2.00923	1.62283	0.773281	1.12537	1.13621	1.84808	1.07997	1.21842	2.38033	0.940428	1.90794	0.806736	1.03104	1.59914	0.850963	1.18476	1.85858	1.39501	1.95184	1.23261	0.926967	1.74036	1.03402	1.18245	1.36116	1.05988	1.32068
ASCC1	0.241873	0.187715	0.265333	0.410491	0.201448	0.210891	0.382164	0.220456	0.320485	0.16468	0.290094	0.111396	0.236863	0.15731	0.28977	0.233292	0.341589	0.208319	0.312538	0.2328	0.495944	0.0644424	0.0910885	0.435882	0.21645	0.325596	0.304376	0.13463	0.246782	0.226362	0.0972973	0.232117	0.292374	0.360686	0.30746	0.145913	0.432102	0.313889	0.336698	0.424376	0.473692	0.34471	0.377444	0.249911	0.088493
ASCC2	4.76417	16.8041	10.3653	8.33641	12.0308	18.6574	7.42182	10.4179	17.3155	32.9272	15.9596	10.1042	13.6839	38.8048	11.3527	11.1715	17.9482	17.0004	16.5809	17.5117	16.6009	22.3483	10.0714	14.9089	15.3429	19.5715	14.4833	8.11196	2.00586	2.16997	6.32621	4.75404	4.51339	1.83847	15.9156	7.60778	5.73515	3.70281	1.872	1.96638	5.07391	4.99444	5.63619	3.63318	3.42517
ASCC3	0.834325	0.539493	0.903241	1.24635	0.805409	0.521958	0.979866	0.790389	0.931495	0.271979	0.486261	0.716852	0.484128	0.751993	0.440463	0.811064	0.712541	0.566695	0.543285	0.376921	0.646574	0.616112	0.356263	1.0226	0.526756	0.650882	0.567771	0.833745	0.739993	1.68637	0.852707	0.655862	1.08	0.860043	0.354301	0.486143	0.975643	0.975068	0.607654	0.67087	0.497482	0.603446	0.766652	0.608185	1.04074
ASF1A	1.10227	0.756589	0.537414	1.84827	1.06085	0.748521	0.696641	0.725591	0.432746	0.211269	0.0839378	0.752078	0.665457	0.716895	0.283155	0.735026	1.45291	0.619031	1.41213	0.658769	0.753373	1.82733	0.737972	2.55954	0.438403	0.395683	0.448357	0.272683	0.849726	1.50644	0.558361	0.755978	0.98697	1.09581	0.455529	0.344791	1.00837	1.29507	0.596033	0.536913	0.399762	0.392729	0.764486	0.843623	1.28776
ASGR1	13.8522	41.2735	15.0311	13.1776	36.8563	27.6248	10.5498	5.24506	5.63916	55.6495	28.4509	6.25698	62.477	3.76948	41.0113	20.0663	19.2128	19.0861	13.6881	58.3724	3.13292	48.5045	5.27676	19.6143	25.2649	85.5414	58.3871	4.7913	18.8912	0.544474	24.3416	9.87219	6.94751	11.0367	24.4325	16.8462	2.21534	5.5597	18.0427	60.9983	20.6128	11.6754	16.912	41.2377	13.9883
ASH1L	2.14022	1.31305	2.27208	2.53252	1.80449	1.86324	2.10274	1.97228	1.8644	1.39878	1.0964	1.90115	1.15069	2.3071	1.76398	1.99233	1.97698	1.75813	1.65822	1.33644	1.98518	1.83445	2.04163	2.24774	1.955	1.34829	1.57549	1.67015	2.24684	3.49651	1.84286	2.25024	1.93378	2.30886	1.48747	1.83988	2.51399	2.728	1.73279	1.71836	1.72543	1.67531	2.23154	1.95701	1.92577
ASH1L-AS1	0.365908	1.88847	0.142584	4.28026e-31	0.556575	1.1111	0.721017	0.287653	0.71409	1.59214	1.15914	1.05192	1.23907	0.505942	1.25933	0.860804	0.36383	0.497316	0.980019	1.86082	0.520815	0.226048	1.38397e-19	0.227264	0.685748	0.199458	1.58755	0.9292	0.608669	0.0843255	0.546383	0.884037	0.792288	0.443501	1.20708	0.652389	0.0346817	0.168884	0.789476	0.855183	0.764802	0.627792	0.646977	0.583778	0.249407
ASH2L	0.824527	0.721395	0.933681	0.841006	0.992426	1.35464	1.47928	1.11516	0.480087	0.917625	0.619778	1.01223	0.573828	1.86826	0.737912	1.39102	1.65277	1.3085	1.09979	0.887402	2.19965	1.13383	0.961592	1.57173	1.29483	0.916591	1.14409	0.426374	0.685964	0.824993	0.812444	0.70276	0.771625	0.782683	0.741954	0.812964	0.975116	1.29886	0.418999	0.422902	1.11125	0.594618	0.85899	0.850093	0.633903
ASIC1	0.0402437	0.7064	0.117726	0.0771205	0.0715045	0.177381	0.177402	0	0.189595	0.618429	0.249016	0.188699	0.483093	0.139594	0.167068	0.0690063	0.121248	0.224494	0.211052	0.160344	0.0733484	0.11437	0.0847671	0.0386685	0.0441086	0.288928	0.250799	0.353799	0.102297	0.0860869	0.11512	0.308	0.0443297	0.117357	0.363579	0.17264	0.00833562	0	0.244491	0.374216	0.0350287	0.444369	0.0848714	0.192196	0.0752259
ASL	0.244537	0.774846	0.178027	0.208008	0.0642869	0.306794	0.260046	0.37613	0.681828	0.932614	0.23358	0.498676	0.17866	0.251007	0.617489	0.413606	0.170147	0.357624	0.283018	0.576638	0.527558	0	0.145342	0.208592	0.552594	0.623433	0.351573	0.448695	0.470567	0.670777	0.43576	0.336618	0.332471	0.372579	0.383238	0.615242	0.254725	0.333898	0.672576	0.532459	0.31493	0.497506	0.374899	0.419843	0.270595
ASMTL	0.562654	1.01732	0.450118	0.535834	0.292922	0.782649	0.605071	0.0619662	3.70788	0.758363	0.71021	3.90607	0.658136	0.800594	1.09314	0.414609	0.596036	0.55995	1.40428	0.506498	0.658751	0.793935	2.19772	0.253452	0.377682	0.584017	1.00026	4.90319	0.789449	0.658297	0.701818	0.581793	0.754655	0.805823	0.540745	1.05133	0.150248	0.422611	2.82697	0.738082	0.489807	2.34827	0.921683	0.521146	0.547919
ASNA1	0.746409	2.53604	1.09174	1.34097	1.49199	1.04541	0.41277	3.74175	0.789038	2.89702	1.53466	0.916697	1.93562	3.2768	2.26494	0.959906	1.58119	2.07495	1.85477	1.00371	1.02031	2.18753	1.12438	2.15158	1.4695	3.21528	1.55703	0.914018	0.837714	0.49896	1.28059	1.80284	1.57894	0.816244	1.56161	1.50093	0.782675	0.896897	1.0177	1.27026	0.953446	0.863014	1.13846	1.13111	1.04642
ASNS	0.294082	0.417205	0.30363	0.397807	0.414943	0.0704836	0.349858	0.126138	0.192629	0.392885	0.307676	0.180278	0.314875	0.162408	0.500872	0.237301	0.19548	0.444124	0.387357	0.331071	0.261538	0.29498	0.521177	0.149596	0.445843	0.298072	0.182713	0.31963	0.254161	0.407053	0.205616	0.31575	0.337318	0.233888	0.128683	0.278287	0.139741	0.252766	0.278214	0.242138	0.361374	0.517056	0.330416	0.274233	0.218269
ASNSD1	1.29265	0.532362	2.25085	1.32705	0.656219	0.815108	0.927788	1.17819	0.869985	0.637097	0.843735	0.680384	0.509354	2.48212	0.569249	1.21381	1.18227	0.788177	0.929991	0.809342	1.43043	1.18081	0.556353	2.21796	0.616951	1.32579	0.563356	1.25356	0.452191	1.38258	0.759352	0.660785	1.63695	1.3218	0.515131	0.544627	0.937108	1.01776	0.755421	0.825424	0.723307	0.638956	0.384227	0.814083	0.906113
ASPH	0.356162	0.237483	0.0826896	0.292511	0.180807	0.149723	0.329842	0.474057	0.319607	0.351076	0.232732	0.277726	0.212229	0.117659	0.131311	0.196853	0.191617	0.245787	0.251743	0.244934	0.409578	0.126324	0.343031	0.277036	0.113325	0.243528	0.242333	0.161485	0.110748	0.592574	0.127748	0.121377	0.198314	0.359698	0.633897	0.251409	0.370392	0.382592	0.169168	0.122461	0.281957	0.341924	0.166728	0.311531	0.2774
ASPHD2	0.22957	0.50992	0.652779	0.527921	0.428292	0.345144	0.174108	0.0836972	0.405578	0.792022	0.59194	0.281945	0.568242	0.298617	0.269361	0.275553	0.466869	0.271017	0.237601	0.403187	0.166105	0.391454	0.691643	0.264701	0.216778	0.447448	0.623604	0.578925	0.240267	0.29465	0.763773	0.339586	0.555005	0.258588	0.275898	0.290007	0.0458795	0.229511	0.392281	0.358557	0.239786	0.362122	0.420951	0.473781	0.257475
ASPM	0.127418	0.279869	0.227785	0	0.282994	0.244376	0.125268	0.154848	0.328236	0.0976879	0.135841	0.121713	0.253097	0.12891	0.19639	0.133519	0.367894	0.200362	0.21481	0.169225	0.10644	0.213657	0.170614	0.326482	0.121627	0.0987219	0.1814	0.1877	0.209133	0.030285	0.04354	0.0308874	0.125499	0.0675586	0.118921	0.0343105	0.285912	0.0762708	0.186967	0.199055	0.0739378	0.155531	0.0422648	0.0234048	0.151393
ASPRV1	0.425783	0.526059	0.622776	0	0.189131	0.288921	0.151285	0.258721	1.00297	0.489654	0.108567	0.348615	0.461823	0.139687	1.14846	0.365047	0.240528	0.220836	0.601814	0.424115	0.824535	0.302512	0.641394	0.204558	0.609647	0.369681	0.646131	0.349099	0.722	0.0759008	1.17992	0.418984	0.77975	0.310413	1.12176	0.228319	0.194325	0.382015	0.685642	0.649078	0.555912	0.854501	0.554079	0.815456	0.248718
ASPSCR1	0.28132	0.295078	0.111819	0.174376	0.121089	0.143045	0.169446	0.0725348	0.226977	0.360889	0.260199	0.203428	0.439625	0.0501996	0.184921	0.170571	0.140629	0.152191	0.172193	0.161124	0.183508	0.207395	0.157223	0.0200608	0.228876	0.403977	0.211318	0.163681	0.176583	0	0.185153	0.230109	0.114012	0.152282	0.0781105	0.0932555	0.348364	0.141967	0.273434	0.290253	0.265723	0.269849	0.284839	0.212501	0.0823924
ASTE1	0.83206	0.555685	0.789419	0.840348	0.302086	0.733013	0.284253	0.819876	1.17401	0.416655	0.377474	0.913168	0.188197	0.292518	0.987839	0.69409	0.508147	0.363724	0.500695	0.179555	0.614804	0.479322	0.542012	0.972354	0.515184	0.484356	0.383066	1.44198	0.770936	0.577262	0.55843	0.410392	0.256168	0.411359	0.585495	1.08306	0.503056	0.622588	0.462157	0.522744	0.294433	0.805614	0.463836	0.644393	0.504432
ASTN1	0.0334165	0.64451	0.0244385	0.0246587	0.0890609	0.181777	0.233604	0.0152288	0.118073	0.482856	0.417947	0.189104	0.63232	0.0652005	0.523673	0.0716244	0.132417	0.3378	0.345435	0.179742	0.148456	0.0712255	0	0.0240814	0.185906	0.218076	0.339521	0.385793	0.0545515	0	0.152346	0.134599	0.108793	0.0878667	0.0932168	0.0268785	0.00520379	0.0064246	0.403142	0.259409	0.0218146	0.629102	0.0786891	0.0500515	0.011712
ASUN	0.483827	0.562339	0.26959	0.19868	0.30702	0.5163	0.349466	0.629981	0.325627	1.27178	0.315802	0.452759	0.36417	0.719252	0.905523	0.118518	0.676785	0.310534	0.586251	0.220312	0.409419	0.0982145	0.416474	0.73054	0.461837	0.198492	0.624747	0.994797	0.451334	0.837835	0.568436	0.370988	0.668395	0.348149	0.471309	0.22238	0.472439	0.673287	0.448495	0.760487	0.842261	0.287063	0.43769	0.304703	0.613698
ASXL1	1.59583	1.21703	1.17307	1.42416	0.894262	1.40709	1.24835	1.24205	1.44139	0.887281	0.935561	1.48136	0.850616	1.50762	1.53138	1.18558	1.26366	1.27864	1.37405	1.30855	1.10553	1.39174	1.23279	1.31922	1.54674	0.77678	1.2384	1.29765	1.4295	1.48803	1.01014	1.46355	1.37029	1.41495	0.979443	1.35489	1.16311	1.2776	1.51335	1.39787	1.45663	1.10721	1.68413	1.39762	1.19321
ASXL2	1.0356	0.854773	1.09061	1.42889	1.10403	1.42258	1.30145	1.45631	1.0355	0.91645	0.952698	0.806026	0.849785	0.969897	0.815229	1.1162	1.17917	1.13698	0.922703	0.897007	1.2053	0.605441	1.21236	1.09173	1.03373	0.790242	0.732292	0.981402	1.20471	1.91149	1.09129	0.992354	1.30667	1.26557	1.16655	1.32204	1.08845	1.47906	1.07769	0.824302	1.08169	1.02892	1.50861	1.06177	1.05363
ASXL3	0.104426	0.548598	0.107817	0	0.147343	0.21274	0.0901943	0	0.303864	0.296696	0.269436	0.21141	0.615064	0.160013	0.284035	0.0556767	0.0832817	0.127783	0.0879218	0.264327	0.0424939	0.130929	0.11104	0.0177069	0.0175906	0.132304	0.292338	0.273531	0.130415	0	0.21086	0.257172	0.0891034	0.0244572	0.114236	0.0791904	0.026719	0.00944794	0.212662	0.345685	0.0802009	0.333725	0.0967084	0.127829	0.0522591
ATAD1	0.78547	0.606595	0.751189	1.43286	0.724645	0.553908	0.72426	0.605779	0.160117	0.208453	0.496914	0.523933	0.358139	0.432263	0.523839	0.932437	0.443717	0.610781	0.480451	0.324994	0.474907	0.450743	0.578409	0.953352	0.562328	0.520555	0.580626	0.605682	0.443859	1.13092	0.528222	0.713472	0.486908	0.997115	0.533731	0.607492	0.985545	1.02154	0.919895	0.763473	0.670537	0.538187	0.746098	0.61596	1.24942
ATAD2	0.43406	0.504133	0.475088	0.248979	0.634873	0.423102	0.44728	0.453944	0.215679	0.149414	0.536091	0.685018	0.336456	0.338002	0.245163	0.241348	0.420471	0.334963	0.231798	0.33648	0.222001	0.276927	0.391432	0.312097	0.465072	0.279835	0.336906	0.8267	0.300472	0.625333	0.35326	0.333197	0.646032	0.359614	0.20135	0.197194	0.343115	0.441296	0.531494	0.417197	0.452352	0.451506	0.282662	0.357977	0.27322
ATAD2B	1.05095	0.907212	0.988417	1.43576	0.900519	1.01755	1.03619	1.1783	0.882422	0.91229	0.805457	0.832838	0.809684	1.8691	0.594369	0.806082	1.12864	0.932944	0.954107	0.757368	0.813294	0.72018	0.708149	1.2704	0.588961	0.854308	0.917702	1.13248	0.695477	1.8698	0.819454	0.851589	1.0995	1.19758	0.761376	0.768062	1.06804	1.22578	0.777052	0.870832	0.882296	0.809694	1.00841	1.04465	1.3284
ATAD3B	0.509756	4.90095	0.517758	0.88375	1.04826	1.04193	1.32034	0.562257	1.16167	2.4027	1.69228	1.1202	3.50509	0.464502	1.61342	1.27682	1.97835	2.72987	1.90753	1.77651	0.87746	1.3732	0.810594	0.700491	0.781321	0.930235	1.84885	1.78912	1.05321	0.255327	0.983694	0.974003	0.418431	0.655074	0.538206	0.683172	0.255272	0.190188	2.00735	2.14896	0.451172	1.53639	0.713004	0.732553	0.338868
ATAD5	0.283213	0.376829	0.541705	0.187869	0.261282	0.155338	0.261606	0.0992832	0.391723	0.150322	0.298617	0.347827	0.376682	0.28338	0.277021	0.242814	0.270751	0.0734088	0.225204	0.140299	0.242247	0.232175	0.0656352	0.219796	0.155966	0.234613	0.37883	0.324399	0.213387	0.163109	0.245382	0.253555	0.122893	0.17092	0.162059	0.262849	0.094761	0.335078	0.157161	0.157304	0.142219	0.156654	0.177374	0.168071	0.0305422
ATE1	0.475452	0.618469	1.22826	0.716341	0.252685	0.82778	0.404757	0.567868	0.323993	0.331437	0.445563	0.408188	0.354707	0.422829	1.01057	0.725677	0.810439	0.415445	0.344641	0.506128	0.458727	0.519639	0.326446	0.585634	0.775719	0.417658	0.372826	0.68082	0.558663	0.666379	0.406984	0.557991	0.436591	0.701934	0.427553	0.501137	0.429226	0.708287	0.526446	0.630358	0.636612	0.30711	0.588943	0.477672	0.588636
ATF1	0.635317	0.546045	0.808046	1.50862	0.588951	0.450186	1.01254	0.402826	0.488002	0	0.605796	0.746336	0.393999	0.431165	0.383172	0.568375	0.436915	0.744613	0.351435	0.330172	0.528621	0.353255	0.832203	1.35361	1.18652	0.832919	0.252804	0.811612	0.586209	1.12268	1.68896	0.444787	1.20203	0.966621	0.308217	0.177745	1.18433	0.658521	0.47818	0.569854	0.649162	0.669235	0.509765	0.987858	1.31665
ATF2	1.42046	1.18448	1.64644	1.84896	0.964304	0.944015	0.965498	1.34354	0.88599	0.739717	0.551047	1.15205	0.635446	1.04586	0.960429	0.712321	1.45345	0.740534	0.916399	1.12124	0.769355	1.4696	1.13044	1.39061	1.30474	0.634978	1.32455	1.06251	1.11568	2.26459	0.841525	1.20774	1.51186	1.3855	0.647947	0.797626	1.66274	1.75193	0.737217	1.25706	1.01477	0.821219	1.27733	1.19628	1.08964
ATF4	5.66385	4.23708	4.71998	3.47511	4.69022	3.60648	2.76175	4.9156	1.76641	8.01866	4.75064	3.14337	4.66799	11.5004	4.17343	3.6161	4.6163	3.61912	4.53709	4.21453	3.95471	2.59787	3.63293	3.93932	3.32788	5.2753	3.69854	4.52223	3.01274	2.55396	3.08374	4.4324	4.3844	3.43708	3.91813	3.92136	1.84698	3.04833	2.99332	3.50967	5.40546	2.45592	3.75921	3.26389	4.46207
ATF6	0.986532	0.603401	1.14294	1.43193	1.0413	1.21383	1.64863	2.40375	1.18126	0.673972	0.669428	0.967593	0.945649	0.559038	1.01621	1.05517	1.21392	1.23753	1.00971	0.770568	1.22838	0.749492	1.64795	1.32333	1.14682	1.17812	1.34092	1.04128	1.48293	2.65358	2.01017	1.13243	1.76319	1.46822	1.23521	1.36705	2.54311	1.76524	1.34515	1.31987	1.47933	1.3594	1.47918	1.46404	1.24612
ATF6B	1.89996	1.24874	1.72472	1.15001	1.62746	1.65315	1.26343	2.34143	1.116	1.45291	1.94758	1.31114	1.07999	2.02683	1.36309	1.51644	1.37981	1.64608	1.13856	2.76857	2.50414	1.70547	2.02742	1.09254	2.11044	1.9955	1.54169	1.6454	1.95933	0.585556	2.41687	1.84229	1.32355	2.32778	1.84046	2.74375	4.81498	2.20227	1.47919	1.47357	2.85915	1.47045	2.56096	2.35179	1.65312
ATF7	1.10991	0.834711	0.536438	0.609991	1.1318	0.648851	0.707576	1.126	0.885476	0.332977	0.721379	0.474091	0.724182	1.36839	0.825607	0.56268	0.828728	0.689455	0.814106	0.853691	0.654575	0.617146	0.465241	0.778987	0.552767	0.880456	0.494653	0.677146	0.672805	0.825831	0.63292	0.651701	0.699995	0.565323	0.520501	0.605523	0.371884	0.625928	0.641201	0.546272	0.78127	0.61487	0.716317	0.733915	0.608884
ATF7IP	2.28176	2.08322	2.3858	3.13459	1.98935	2.27756	2.22727	3.32422	1.73547	0.758759	1.73338	2.3409	1.23374	1.81181	1.33472	1.80701	2.89588	1.96122	2.09955	1.83099	2.26697	2.05251	1.49084	2.79999	2.23054	1.61844	1.84242	2.17084	2.48207	5.23385	1.47082	2.43364	2.30346	2.63099	2.21493	2.75471	2.83571	4.15785	1.89869	2.16068	2.68001	1.77614	3.00047	2.18147	2.64648
ATF7IP2	0.578814	1.0131	0.634957	0.79724	0.674907	0.417625	0.369807	0.439636	0.511651	0.499231	0.264461	1.18478	0.571812	1.03524	0.557581	0.454895	0.518304	0.68805	0.594501	0.345928	0.395606	0.87388	0.21798	0.903757	0.897824	0.207778	0.794605	0.534917	0.570877	1.54771	0.181096	0.730659	0.816277	0.843959	0.224254	0.349176	0.929139	0.853162	0.627855	0.592763	0.409345	0.556082	0.675227	0.774024	0.219772
ATG12	1.05737	0.482101	0.633842	0.822138	0.877764	0.56501	0.646849	1.09014	0.515274	0.538222	0.498954	0.851543	0.367327	0.586232	0.456949	0.623114	0.705028	0.770991	0.727773	0.493056	0.817467	0.665035	0.522232	0.699529	0.719756	0.634686	0.822977	0.617494	0.536968	1.66859	0.427669	0.6803	1.01653	1.1164	0.462429	0.622047	1.1148	1.03311	0.611555	0.621621	0.769474	0.423709	0.602259	0.82005	1.17861
ATG13	1.21158	0.856852	1.20196	1.09023	1.88128	0.815596	1.0113	1.09469	0.890257	0.87234	0.866458	0.879854	1.18017	1.78154	1.16882	0.903261	1.30879	1.08619	1.12259	1.0313	1.0225	1.34734	1.20615	1.39698	1.32747	1.27073	0.690124	1.0321	1.35871	0.721177	1.06234	1.24728	0.916598	0.955208	0.764116	1.40671	0.752855	1.3848	0.744329	0.923725	1.40304	0.832539	1.11892	1.0881	1.34408
ATG14	0.9763	1.15818	1.56187	1.49089	0.9351	0.808008	0.859845	0.889854	0.787311	1.05258	1.01464	0.719257	1.65771	3.14886	0.931503	1.25555	1.24092	0.966361	0.849111	1.11072	1.70117	0.845379	0.884894	3.21001	0.917366	1.24853	0.949365	0.409981	0.323738	0.815798	0.409097	0.409394	0.368795	0.630881	0.425537	0.417183	0.274892	0.659418	0.599359	0.486633	0.478005	0.504669	0.587838	0.641342	0.641586
ATG16L1	0.66272	0.251938	0.335539	0.549517	0.271734	0.77891	0.660486	0.348484	0.946589	0.0879385	0.443564	0.469908	0.419072	0.431022	0.206255	0.371507	0.489567	0.680329	0.871541	0.548411	0.574903	0.325974	0.998313	0.808013	0.510946	0.548996	0.513216	0.904838	0.977848	1.22681	0.410139	0.889279	0.842172	0.932514	0.663632	0.902098	0.292458	0.852691	0.785065	0.736184	0.798704	0.685546	0.92004	0.603977	0.804025
ATG16L2	3.84557	1.08289	3.76745	1.38825	2.85834	3.47835	4.48646	3.44	4.66567	2.34052	2.80421	2.57025	1.35475	2.97817	3.28762	3.72656	1.83903	1.92022	4.02522	2.80084	5.44033	3.05004	4.95787	1.34059	3.43191	3.84857	2.29187	1.9206	3.85222	1.93229	3.43055	3.03506	2.14777	3.64184	6.30365	5.38092	4.10692	3.65217	1.91152	2.05699	4.50729	3.81887	3.81986	3.55825	3.47313
ATG2A	0.469263	0.417166	0.686373	0.81496	0.703503	0.560057	0.786531	0.498998	1.4635	0.337285	0.918137	0.421948	0.685812	1.2208	0.959571	0.71935	0.684816	0.735182	0.606363	0.802609	0.92897	1.00021	1.06034	0.507257	0.559919	0.758036	0.39774	0.609984	0.642757	0.0836516	0.896194	0.595479	0.299377	0.311011	1.32721	1.23148	0.346267	0.533801	0.476057	0.770907	0.331869	0.760904	0.556908	0.732155	0.536548
ATG2B	0.829912	0.446061	0.744277	0.97513	0.67809	0.634477	0.65474	0.982804	0.711797	0.569774	0.258462	0.726494	0.404336	0.83525	0.616232	0.87486	0.739166	0.666308	0.736835	0.535821	0.571366	0.593942	0.414116	0.823309	0.576582	0.81663	0.570399	0.819871	0.602495	1.1533	0.539477	0.589859	0.432586	0.774225	0.741105	0.623686	0.639914	1.00005	0.579005	0.447758	0.743459	0.731787	0.882775	0.585541	0.448235
ATG3	1.12319	0.590962	0.978739	0.833769	0.85499	0.59091	0.901208	0.942548	0.767167	0.783157	0.836117	0.732302	1.22952	0.721783	0.733309	0.897412	0.712412	1.12583	0.762133	0.633112	0.976332	0.91392	0.455934	2.1448	0.975076	0.488922	0.784845	0.741265	0.988194	1.42978	1.17695	0.825814	1.25269	1.22364	1.243	1.17668	0.987384	1.0681	0.702442	0.928899	0.526893	0.868656	0.772618	0.708842	1.30833
ATG4A	0.289625	0.195183	0.0770225	0.302738	0.421039	0.429115	0.29953	0.479965	0.279097	0.237526	0.0721802	0.323365	0.624265	0.75347	0.669602	0.722362	0.178485	0.212928	0.360977	0.188831	0.287931	0.561202	0.793251	0.910764	0.376994	0.567096	0.192777	0.515872	0.0859648	0.337936	0.0847321	0.238898	0.339488	0.418808	0.19586	0.0847127	0.458103	0.503561	0.44569	0.407386	0.618777	0.373527	0.314409	0.174109	0.295301
ATG4B	0.534057	0.525107	0.407553	0.367101	0.536621	0.22019	0.471658	0.27513	0.754519	0.937551	0.574519	0.66467	0.619538	0.271832	0.713577	0.517635	0.615717	0.250373	0.691344	0.388566	0.460237	0.791871	0.982285	0.702796	0.598442	0.250059	0.425014	0.84968	0.412123	0.198682	0.48571	0.668961	0.531101	0.601176	0.539774	0.863315	0.810118	0.526778	0.579637	0.659904	0.576011	0.618323	0.718608	0.55197	0.439464
ATG4C	0.520386	0.551093	0.362452	0.997235	0.264176	0.353381	0.34455	0.722756	0.350232	0.683941	0.271732	0.73041	0.195844	0.1934	0.515619	0.382419	0.279971	0.233799	0.394093	0.355439	0.169368	0.422543	0.29863	1.50005	0.283848	0.426981	0.181433	0.0882758	0.323626	1.00544	0.558224	0.212811	0.319512	0.76862	0.322587	0.159456	1.49362	0.705105	0.314598	0.383415	0.0647074	0.600375	0.282458	0.46428	0.521108
ATG4D	0.819146	2.17352	1.28656	0.873077	0.540992	0.827053	0.86025	0	1.19537	0.233435	1.85488	0.914081	1.4277	1.39704	0.70394	0.870152	0.917341	0.56289	0.538029	1.37489	0.832414	1.44218	1.10668	0.877682	0.387519	2.04025	1.1157	1.01137	0.773193	0.289476	0.579456	1.23478	0.599786	0.753376	0.817897	0.707507	1.47154	0.520342	0.759327	1.22138	0.176681	1.20543	0.386188	0.298283	0.711434
ATG5	0.412436	0.630895	0.631981	0.846822	0.366406	0.360097	0.471677	0.179008	0.346974	0.677579	0.750302	0.392496	0.155218	0.459843	0.499471	0.639856	0.488166	0.344127	0.562216	0.281706	0.375855	0.33489	0.118341	1.13227	0.393691	0.676815	0.39544	0.495257	0.352677	1.17635	0.29495	0.590328	0.823003	0.595555	0.328717	0.703767	0.549176	0.845807	0.53192	0.587499	0.46156	0.44026	0.423987	0.497841	0.523145
ATG7	0.916111	0.591692	0.58703	0.652071	0.652432	0.50753	1.05251	0.954278	0.739876	0.30101	0.485013	0.631362	0.649011	0.476658	0.181544	1.31482	0.374584	0.576364	0.85785	0.500565	1.08842	0.81825	1.20743	0.628752	0.774534	0.450993	0.559181	0.904509	0.708279	0.653229	0.803995	0.674424	0.773413	0.707782	1.02221	0.533355	1.39333	0.979619	0.924084	0.609436	0.797397	0.757715	0.705623	0.730797	0.41588
ATG9A	0.784618	1.42734	1.1276	1.27973	1.36325	1.79776	0.956529	1.16494	1.92277	2.02072	1.36024	1.15061	1.60891	4.92851	1.36644	1.65586	3.62528	1.77464	1.13728	1.87223	1.99381	2.26593	0.627834	1.66558	1.37421	2.6088	1.54873	0.664059	0.572142	0.141838	0.493726	0.671567	0.198468	0.513018	1.16161	0.733139	1.49203	0.480389	0.60236	0.56009	0.687686	0.632176	0.756676	0.479912	0.464787
ATG9B	0.22666	0.685616	0.246426	0.138369	0.128293	0.0735488	0.302565	0.0658115	0.565747	0.516232	0.202231	0.472949	0.575148	0.500916	0.194757	0.10914	0.110103	0.162613	0.228136	0.397179	0.0987008	0.153901	0.217537	0.0693787	0.137846	0.311035	0.420675	0.461093	0.145419	0.0257427	0.180728	0.284208	0.0969786	0.127499	0.111899	0.0580779	0.231813	0.0185093	0.370627	0.304796	0.219969	0.270106	0.145852	0.215716	0.084356
ATHL1	2.45194	1.22302	3.30531	1.31765	1.17462	1.81812	1.58612	1.69198	3.13434	1.53805	2.11623	1.67073	0.966109	1.34921	2.30073	2.26951	1.38362	1.26094	2.97996	1.12522	2.60014	1.98324	2.74308	0.851801	1.74399	1.3461	1.78086	1.45371	2.11215	1.09695	2.90629	3.47555	2.00125	1.91839	2.0534	3.23633	2.04803	1.97492	2.35324	1.76864	3.16353	2.42084	4.83323	1.83903	1.79441
ATIC	0.619858	0.6317	0.575261	1.13054	0.524105	0.600927	0.77056	0.30623	0.486383	0.620968	0.963198	0.483026	0.741759	0.306953	0.802903	0.607814	0.888706	0.625518	0.354607	0.396664	0.838247	0.586806	0.473967	0.340113	0.33788	0.25413	0.57592	0.538994	1.25546	0.925451	0.784664	0.773693	1.03457	0.813272	0.71094	0.83568	0.378804	0.76687	0.951499	0.740573	0.616198	0.505786	0.929315	0.835377	0.671372
ATL2	0.599495	0.712258	0.553805	0.836394	0.752251	0.674933	0.4702	0.920275	0.278716	0.217713	1.20351	0.480624	0.61444	0.656676	0.940599	0.605105	0.748614	0.60827	0.526883	0.754292	0.582264	0.201757	0.950602	0.727617	0.54213	0.407752	0.551365	0.556243	0.545962	0.776192	1.33807	0.502007	0.68795	0.911783	0.645457	0.239844	0.647004	0.551047	0.608443	0.914077	0.659128	0.691859	0.563828	0.747645	1.10587
ATL3	1.46021	0.526197	0.830587	1.77806	1.51561	1.07423	1.21767	1.33092	0.609104	0.839627	1.35175	1.02121	0.852999	0.659511	0.842532	0.921552	0.80197	1.31209	0.774082	0.993903	0.831684	0.821319	0.916518	1.89997	0.987307	0.34945	1.20647	1.29514	1.57262	2.77653	0.957235	0.698741	1.79778	1.55651	0.66003	0.652511	2.56454	1.63764	0.881927	1.02506	1.0062	1.05498	1.21089	0.972293	1.93341
ATM	3.9911	2.06199	3.6872	5.60845	2.91754	2.62409	2.83725	3.07196	2.57456	1.78708	1.95017	3.65783	1.34924	2.47953	3.00192	2.8228	3.22968	2.6918	2.75694	1.95653	2.69539	2.26703	2.68421	5.21607	2.40302	1.95476	2.36371	2.77029	3.15686	7.1728	2.31331	3.36914	3.31717	4.36411	3.34588	2.59611	4.96114	5.36157	2.92208	3.24703	2.93965	2.44898	3.91873	3.40972	4.29423
ATMIN	0.631495	0.573749	0.85235	1.0613	0.70637	1.17954	0.622253	0.785212	0.514855	0.688447	0.987522	0.568596	0.686598	0.722824	0.512161	0.412578	1.05675	0.632343	0.56891	0.9709	0.454225	0.524637	1.0247	1.0288	0.563889	0.530147	0.544547	0.839048	0.658498	1.13204	0.735107	0.641516	0.675453	0.724313	0.601865	0.749218	1.41438	1.08766	0.716611	0.829221	0.32142	0.611371	0.896703	0.569788	1.41481
ATN1	0.340685	0.56114	0.144733	0	0.258795	0.488876	0.445452	0.0295014	0.120166	0.223336	0.226652	0.168696	0.325976	0.349979	0.34543	0.355469	0.255984	0.392634	0.221606	0.30951	0.243346	0.347641	0.788935	0.466507	0.370755	0.278856	0.404247	0.474014	0.396292	0.103857	0.295127	0.401872	0.367752	0.476234	0.336294	0.494286	0.613434	0.248916	0.348237	0.331906	0.732322	0.376616	0.682017	0.475218	0.680658
ATOX1	0.544277	0.595308	0.401289	0.549699	0.431259	0.7492	0.396152	0.3486	0.363836	0.203002	0.282287	0.418135	0.406744	0.306152	0.204056	0.504475	0.265916	0.337058	0.257338	0.562659	0.492703	1.12874	0.443185	0.763258	0.505512	0.253467	0.403887	0.471624	0.504295	0.409073	0.404669	0.609556	0.37934	0.678558	0.273565	0.354964	0.886648	0.724009	0.373507	0.348994	0.576179	0.603987	0.476814	0.250242	0.598063
ATP10A	0.588937	0.600343	0.295015	0.500719	0.515806	0.680605	0.627037	0.0541828	0.250528	0.332277	0.609596	0.616033	0.518862	0.45834	0.527415	0.399162	0.258149	0.406781	0.494298	0.466219	0.431706	0.583031	0.474605	0.276365	0.408557	0.419882	0.664061	0.628489	0.593626	0.235341	1.02731	0.69761	1.07628	0.512439	0.278845	0.556304	0.633951	0.486488	0.781931	0.621972	0.707874	0.464183	0.703302	0.488744	0.478369
ATP10D	0.957892	0.371503	0.594394	0.750945	0.489961	0.374519	0.746043	0.495349	0.375229	0.26705	0.556335	0.736136	0.229407	0.47826	0.385774	0.447956	1.22435	0.547732	0.389303	0.578266	0.753893	0.45371	0.370924	0.529926	0.720401	0.541835	0.478184	0.548322	0.394882	1.84209	0.428236	0.572792	0.748536	0.700267	0.665771	0.373565	0.799638	1.05661	0.541568	0.425014	0.68217	0.723634	0.512106	0.405219	0.77319
ATP11A	0.910457	1.08549	0.854538	1.27919	1.53414	1.35294	1.57159	0.705264	1.49906	1.31687	1.26299	0.871744	1.43981	0.671034	0.960204	1.09772	0.994715	1.19951	1.02311	1.25256	1.48678	0.810147	1.95337	0.934729	1.25284	1.08005	0.750349	1.05194	1.44087	1.25828	1.8004	1.28927	1.1329	0.963474	2.08884	1.97755	1.57157	1.16732	1.12674	1.45988	1.57331	1.62757	1.19148	1.49384	1.92422
ATP11B	9.13975	3.78934	2.72123	3.83026	2.58794	2.54269	1.95971	2.38319	3.91176	5.59695	2.96755	5.83771	2.75874	2.94327	1.7951	2.56183	3.18133	2.28409	1.77919	3.42586	1.52361	3.74441	2.61996	2.77809	1.7416	2.74362	2.20573	9.478	2.54438	4.91199	4.89845	3.28755	2.88176	2.49276	2.91442	2.03572	2.6402	3.24169	3.39037	1.84464	2.47968	4.71812	2.81859	2.24301	2.59642
ATP11C	0.43254	0.664511	0.669608	0.717793	0.499141	0.381536	0.460305	0.606932	0.332824	0.35896	0.456371	0.408906	0.603623	0.433085	0.540568	0.267613	0.352657	0.376992	0.397126	0.596952	0.540458	0.267941	0.505025	0.509863	0.400151	0.537834	0.538088	0.452121	0.518497	0.84576	0.458558	0.457937	0.657202	0.527173	0.270891	0.452787	0.756472	0.664123	0.561571	0.478883	0.516209	0.471622	0.593383	0.49308	0.350079
ATP13A1	0.671666	0.985237	0.457565	0.449617	0.686617	0.648721	0.678548	0.135313	0.554271	0.675867	0.719354	0.75507	0.835791	0.550364	0.642978	0.65154	0.503711	0.640576	0.750146	0.747853	0.918136	0.509892	0.720748	0.367404	0.752891	0.851376	0.818202	0.656106	0.833353	0.452686	1.12585	0.924461	0.521259	0.601819	0.305343	0.86319	0.674641	0.283032	0.897714	0.926967	0.672722	0.685787	0.749927	0.750671	0.477268
ATP13A2	0.616193	0.565611	0.343339	0.295203	0.273706	0.468444	0.259621	0.133719	0.44496	0.506153	0.361973	0.684687	0.434805	0.305336	1.0527	0.327035	0.298359	0.30551	0.606632	0.82681	0.387258	0.437786	0.442004	0.592063	0.336101	0.695175	0.589383	0.548762	0.646657	0.219683	0.382327	1.02369	0.260101	0.43172	0.272836	0.566428	0.765772	0.304627	0.781741	0.57322	0.651262	0.585443	0.640041	0.662931	0.185111
ATP13A3	1.18395	0.613724	0.781322	1.09679	1.05759	0.777674	0.648007	0.945937	0.621607	0.263276	0.58911	0.744896	0.678492	0.993105	0.652785	1.0509	1.17676	0.689694	0.63251	0.677463	0.71984	0.553022	1.02872	0.989877	0.65847	0.625065	0.405076	0.740093	0.859576	1.45284	0.598441	0.607218	1.08233	1.06461	0.89407	0.466494	1.09537	1.04461	0.607126	0.680357	0.737289	0.534999	0.754909	0.74029	1.12333
ATP1A1	2.3628	1.88971	1.53807	2.78658	2.14238	2.13252	2.32133	1.69989	1.78378	0.965442	1.79122	2.16811	1.36498	2.37632	2.08165	2.51855	1.53623	2.32419	2.55852	2.07498	2.24698	1.40988	3.13374	1.71332	1.74185	1.50936	2.032	2.56793	2.95757	3.17861	1.93289	2.54745	2.74154	2.53787	1.27506	2.68156	2.12306	2.98766	2.18225	2.27408	3.02978	1.57106	3.39705	2.74956	2.58296
ATP1A2	0.636308	1.93518	0.787518	0.281396	2.70688	1.22152	0.88662	0.24537	0.274932	1.31799	1.33768	0.362619	3.65001	0.268299	1.53256	1.37501	0.69126	1.1043	0.39066	1.46751	0.234178	1.35626	0.368664	0.211639	1.2615	3.05727	1.77224	0.394512	0.958853	0.104704	1.04015	0.875923	0.354999	0.758145	0.745019	0.511814	0.0593642	0.0658731	0.782799	2.67236	1.16314	0.72242	0.725392	1.25422	0.274482
ATP1A3	0.115815	0.367435	0.133426	0.207223	0.0532435	0.0700257	0.203357	0.0815896	0.0537197	0.104906	0.165173	0.155202	0.469043	0.307972	0.390936	0.221902	0.0532924	0.284639	0.17294	0.321517	0.175188	0.0870255	0	0.133725	0.185622	0.104404	0.186614	0.251609	0.289354	0	3.50585e-33	0.0617594	0.0245039	0.180727	0.110699	0.245637	0.136946	0.0901534	0.300875	0.294318	0.193023	0.219943	0.17753	0.162952	0.0304372
ATP1B3	0.677665	1.17915	0.523479	0.600116	0.874367	0.607594	1.16104	1.03298	0.61093	1.42337	0.572329	0.630345	0.883913	0.698306	0.896391	1.22737	0.808709	0.844173	1.04349	0.499091	0.978452	0.635696	1.07826	1.89137	0.512443	0.513898	1.03724	0.783531	1.55801	1.53117	0.789501	1.16549	1.10559	1.16228	0.831971	0.719681	0.741302	1.07695	0.647518	1.18615	1.16832	0.711027	0.661024	0.915889	1.42162
ATP2A2	0.924617	0.488234	0.606873	0.821969	0.971319	0.673928	0.812822	0.899435	0.640421	0.626123	0.411638	0.798783	0.53027	0.539701	0.616436	0.788364	0.544878	0.732772	0.79849	0.786511	0.674464	0.262918	1.01373	0.92125	0.867033	0.517752	0.619978	0.656224	0.647048	1.00749	0.761627	0.458189	0.511284	0.636469	0.59374	0.685203	0.989415	1.04511	0.728498	0.763967	0.497793	0.641114	0.70587	0.86394	0.83835
ATP2A3	3.76903	3.24447	3.16354	2.88087	3.89257	4.0565	4.2318	2.17584	5.97111	3.36495	4.46654	5.99778	2.69903	2.73924	3.43019	3.13101	4.0107	2.81684	3.91827	4.02955	4.25291	2.70012	5.60381	2.26187	3.97627	3.96396	4.13425	6.49879	4.67743	1.3717	3.10473	4.27382	2.55457	3.66548	3.96544	5.11194	2.69845	2.47393	5.49863	3.70606	5.26632	8.55558	5.09466	3.22265	2.49905
ATP2B1	2.36946	0.751471	2.37536	2.14737	2.03427	1.52188	1.98478	3.50807	1.20502	0.784395	1.00245	2.19395	1.37974	1.28859	1.70835	2.06066	2.25682	1.88244	1.58837	1.40295	2.34202	1.28074	1.76138	2.50449	1.76721	1.39913	1.45657	1.56201	1.97509	4.27296	1.59153	1.47387	2.06777	2.46005	2.76343	1.69814	2.25668	2.72887	1.08585	1.43226	1.75987	1.51296	2.06424	1.67348	2.36782
ATP2B3	0.0114142	0.306113	0	0.0882116	7.63207e-17	0.0896306	0.249812	4.34916e-10	0.0408198	0.303992	0.413093	0.172117	0.370541	7.65681e-30	0.0850508	0.0932426	0.0485508	0.198778	0.176596	0.128733	0.0573203	1.10724e-14	0.0633043	0	0	0	0.282282	0.183558	0.09477	0	0.143973	0.131365	0.0175675	0.0183075	0.140752	0.124778	0.0217297	5.60519e-45	0.224843	0.382282	0.0408284	0.165937	0.0540842	0.0820647	0.0143407
ATP2B4	2.29115	1.34181	2.24958	2.23329	1.98614	2.56798	1.67431	1.93765	3.45842	0.878394	1.54308	3.40779	1.02532	1.09384	1.58024	2.25246	1.50478	2.27444	1.89382	1.83636	1.73392	1.45321	2.54659	1.62254	1.3629	1.63923	2.05102	3.36768	2.29059	2.61021	1.19296	1.55798	1.48545	2.5178	1.16473	2.72818	2.7981	2.72527	2.31006	1.52082	1.8633	2.09868	2.6325	2.32253	2.234
ATP2C1	0.704465	0.720047	0.422726	0.908649	0.433276	1.20962	0.672664	0.609161	0.414856	0.373911	0.470429	0.909553	0.925101	1.1748	0.743156	0.480084	1.04081	0.7304	0.718171	0.583366	0.765439	0.731516	0.326522	0.859131	0.905218	0.583578	0.562075	0.876273	0.501292	1.15919	0.687766	0.734913	0.713266	0.883509	0.571066	0.595694	0.982119	0.708453	0.68941	0.708033	0.642004	0.585943	0.740236	0.597229	0.658414
ATP2C2	0.13924	0.199168	0.404204	0.0992957	0.18413	0.117288	0.218472	0.0209899	0.164001	0.0794507	0.15783	0.202933	0.305651	0.149777	0.23959	0.296161	0.286204	0.41922	0.14745	0.0825799	0.157398	0.0490852	0.277525	0.0663829	0	0.0496008	0.105382	0.205691	0.24619	0.0246312	0.334286	0.148329	0.0891593	0.0824194	0.171308	0.185234	0.0357748	0.0265652	0.234136	0.190037	0.120269	0.470913	0.118984	0.0380708	0.0161427
ATP5A1	2.11005	1.41092	2.34704	2.87495	2.84134	2.19346	1.70484	2.10368	1.56695	2.16396	2.04817	2.45649	1.71437	1.60119	1.2149	2.20458	2.60502	2.01243	1.59907	2.09787	2.53409	2.21049	1.6512	1.73209	2.20314	1.98846	1.94615	2.01366	2.26047	3.00876	2.09406	2.04502	2.82395	2.5611	1.20592	1.89144	2.4586	2.40888	2.30673	2.05118	2.46815	1.15809	2.35936	2.32104	2.6498
ATP5B	5.73213	9.48334	10.633	9.57223	11.6826	13.3595	7.60239	7.80476	9.84525	10.7853	8.19748	8.00705	10.8092	23.0724	10.8401	11.9445	18.5045	12.9106	8.97066	9.17929	14.3961	14.9199	10.2374	25.3691	10.6065	14.4911	9.51544	5.14456	7.15583	6.61461	8.45657	7.33133	8.76262	8.48313	8.21503	7.54358	7.85467	8.96313	6.69872	5.46661	7.89699	5.60374	7.74552	8.65089	11.3855
ATP5C1	1.37821	0.649112	1.63296	0.849492	1.92532	1.19888	1.24517	2.3943	1.84553	0.679715	0.900176	1.68512	0.64878	1.45222	1.36649	1.74545	1.11297	0.973675	0.887759	1.02048	1.2568	1.2598	0.989282	1.41979	0.846284	1.27303	1.32229	1.63763	1.82255	1.61555	0.774924	1.37473	1.32079	2.42834	1.77185	0.898001	1.32626	1.21211	0.882893	1.62112	1.11467	0.935946	0.933325	1.5484	1.88742
ATP5D	0.714143	0.457606	0.702946	0.0986765	0.274472	0.323589	0.716049	0.0625771	0.372984	0.236866	0.37643	0.456297	0.514189	1.70538e-42	0.634922	0.235451	0.232706	0.555226	0.722686	0.32826	0.7508	0.292675	0.206846	0.0989535	0.688128	0.147874	0.497788	0.232985	0.336239	0.146865	0.626011	0.574123	0.453976	0.685693	0.44688	0.441789	0.959896	0.395993	1.09497	0.912347	1.07567	0.70441	0.737872	0.529667	0.721892
ATP5E	2.83182	6.65483	3.41372	4.17637	5.71942	4.89922	4.10603	8.51336	2.54987	5.03012	4.29728	2.2787	6.60016	10.0201	5.82076	3.56401	7.34241	6.79907	3.29992	5.69505	5.31886	8.30904	1.35886	11.3156	3.85278	6.34682	4.37871	1.4935	1.62934	3.18669	3.12783	1.88545	1.40542	1.79609	3.04505	1.08261	2.29818	1.60218	1.51867	2.53207	2.00602	1.35371	1.79791	2.68112	2.1159
ATP5EP2	2.7311	11.8061	3.73677	3.66069	2.27426	4.50384	4.28544	7.79689	1.41457	2.08781	4.79424	1.62007	9.02182	16.568	8.1036	2.66062	10.3448	5.79272	7.31749	5.52396	2.78907	5.42232	2.41231	19.5604	3.15946	4.3114	3.98874	2.57732	0.653556	1.67596	1.73019	1.11236	0	2.51373	3.0119	1.04272	0.248769	1.75908	2.65163	2.0083	2.56263	4.2282	1.16058	1.58636	4.10097
ATP5F1	1.47369	0.744863	1.94554	1.76804	1.35858	0.928184	1.20939	1.70261	0.928028	0.314374	0.885574	0.727423	0.900199	1.25753	1.03641	1.06065	1.44132	1.20189	1.2647	0.7199	0.721859	0.679779	1.37265	0.853667	1.17424	0.196262	0.934698	0.892674	1.44504	3.99593	1.0791	1.48111	1.68893	1.34177	1.18622	1.20935	1.86853	1.06069	1.19401	1.34507	1.04843	1.42884	0.886729	1.61635	1.5177
ATP5G1	0.492244	0.291294	0.517273	0.254144	0.343186	0.180117	0.378407	0.214892	0.416528	0.406703	0.0807921	0.651503	0.349374	0.383349	0.340679	0.555877	0.133187	0.29218	0.6093	0.281814	0.36257	0.251264	0.378828	0.254857	0.253184	0.507806	0.431555	0.36745	0.67355	0.504341	0.410981	0.411279	0.712487	0.515654	0.931722	0.32434	0.439509	0.437165	0.25809	0.273595	0.307824	0.394991	0.341211	0.552165	0.289217
ATP5G2	0.82483	0.477237	1.07328	0.832606	0.566115	0.500443	0.547614	0.140802	0.409379	0.430888	0.523203	0.412417	0.505444	0.150708	0.446442	1.15889	0.61695	0.596087	0.644907	1.14028	1.16145	0.57622	0.930832	0.0556629	0.718867	0.99818	0.982351	0.826141	1.22275	0.619606	1.17309	0.932814	0.591329	0.781588	0.502754	0.714475	1.03192	0.683107	1.18439	1.19278	0.857199	0.565861	1.01765	1.06096	0.893366
ATP5G3	0.600475	0.230716	1.29814	0.755424	0.545301	0.83364	0.345603	1.01531	0.40163	0.470588	0.342771	0.365514	0.296289	0.384423	0.317821	0.487268	0.489037	0.476762	0.326112	0.354887	0.341834	0.581465	0.479437	0.753608	0.68356	0.195857	0.522035	0.407657	0.927799	0.753768	0.478492	0.684291	0.604563	0.750336	0.33822	0.402285	0.85464	0.683932	0.513678	0.457938	0.534266	0.25664	0.476797	0.488666	0.542447
ATP5H	0.644012	0.707273	0.837307	0.274254	0.317853	0.325318	0.815377	0.78265	0.219067	0	0.653888	0.234352	0.518402	0.558472	0.827182	0.817995	0.431178	0.385788	0.379335	0.171064	0.903675	1.42352	0.287446	0.34378	0.88796	0.410991	0.480256	0.594789	0.428321	0.561257	0.614078	0.614524	0.422876	0.588075	0.354864	0.701259	0.904109	0.697042	0.313923	0.448593	0.934262	0.305942	0.492777	0.60462	0.835988
ATP5I	0.643454	2.09779	1.19918	0	1.4787	1.08767	0.787737	2.09234	0.33623	1.07037	0.67427	0.201381	1.78187	1.70631	1.5008	0.70291	1.43376	0.719551	2.47734	0.963545	0.896567	0.698995	2.93623	0.708991	1.17389	2.11901	1.02592	2.43891	1.86353	2.63069	0.61563	1.55865	1.83077	0.978072	0.914813	1.30997	1.69799	1.13421	2.16641	1.52224	1.4986	2.35663	0.927492	0.722859	0.459758
ATP5J	0.873482	1.6035	1.5449	1.29032	1.00537	0.537942	1.17068	1.23776	0.666608	0.732779	1.75801	0.699766	1.74721	0.880766	0.784912	0.711512	1.02286	1.1469	1.13984	1.35269	0.618776	1.76887	0	3.04465	1.29628	0.324991	1.10476	1.24498	0.559352	0.564853	0.647443	0.603375	0.379011	0.834533	0.295392	0.78889	0.0703203	0.609205	0.769894	1.40708	0.591014	0.587105	0.536123	0.785941	1.16346
ATP5J2	0.638986	0.749082	1.5496	0.572874	0.897713	0.811028	0.801698	0.736813	0.358751	0.464829	0.814466	0.296025	1.45442	1.84018	1.30693	0.977304	2.07316	0.801786	0.845337	1.84418	1.52572	3.44377	1.21775	1.26222	1.25393	1.01567	0.663494	0.336795	0.548648	0.432316	0.973749	0.722298	0.536415	1.30642	0.563751	0.526847	0.941856	1.01023	0.721082	0.985651	0.77201	0.311098	0.475349	0.729004	1.33966
ATP5L	0.804542	0.804596	1.51808	1.70609	1.33849	1.1768	1.10966	0.499357	0.725932	0.787565	0.639487	0.785003	0.93204	1.18775	1.16109	0.894833	1.13481	0.87825	0.702455	0.751906	0.816798	2.14088	1.1004	1.2566	1.27323	0.885012	1.3371	0.5991	0.335393	0.78131	0.954542	1.02848	0.777403	1.1324	0.424528	0.706929	1.19153	0.825102	1.07084	0.814788	0.709611	0.625326	0.832426	0.930902	1.28013
ATP5O	0.577538	0.742096	0.473051	0.73046	0.985116	0.234326	0.766048	0.71933	0.244879	0.159402	1.31975	0.453952	0.684661	0.240397	0.801147	0.351808	0.380401	0.609938	0.290537	0.542012	0.536355	0.59694	0.556169	0.746747	1.12463	0.398055	0.970342	0.464997	1.07773	0.691844	0.511508	0.958712	0.707432	0.7917	0.214809	0.854758	0.775167	0.870527	0.737727	0.994633	0.505123	0.388532	0.748188	1.14572	0.615354
ATP5S	0.778239	1.11051	1.10754	0.906913	0.784813	0.728449	0.505147	1.38032	0.518031	0.991571	0.585706	0.64898	0.627949	1.53214	1.45886	0.504929	0.719183	0.905484	0.536812	0.776614	0.460283	0.358654	0.253477	0.666937	0.301163	1.26847	0.44569	0.277009	0.355743	0.674904	0.248191	0.564481	0.386597	0.418208	0.339539	0.406038	0.509726	0.647019	0.396299	0.319522	0.280749	0.240397	0.529696	0.301356	0.501292
ATP5SL	0.445092	0.313846	0.154751	0.455092	0.328185	0.143348	0.19887	0.769609	0.186468	0.242759	0.0482245	0.18299	0.409314	0.228819	0.16268	0.22565	0.437243	0.2371	0.144026	0.25232	0.553064	0.299957	0.317988	0.507077	0.10075	0.303107	0.257593	0.253709	0.522384	0.11289	0.396274	0.472097	0.368576	0.529476	0.16067	0.465375	0.852608	0.459533	0.433632	0.312697	0.367478	0.399676	0.340728	0.29081	0.221956
ATP6AP1	1.48232	3.70749	0.676504	1.05784	1.59809	1.58737	1.72944	1.57598	1.65163	2.88327	2.18481	1.52612	3.38066	1.42313	1.89343	1.37631	1.03401	1.7838	1.73961	1.81536	1.2112	2.28364	1.04588	0.59131	1.66144	2.66465	2.03451	2.63996	1.55065	0.506316	1.9368	1.87412	1.36816	1.4539	2.45886	1.7769	1.16887	1.03973	1.74009	2.41653	1.73553	2.20217	1.76582	2.02844	1.77951
ATP6AP1L	0.289604	0.460784	0.0941315	0.0616642	0.142934	0.178197	0.34832	0.10321	0.239856	0.666093	0.345193	0.42154	0.834187	0.306946	0.173587	0.128745	0.145421	0.236842	0.392338	0.384626	0.161282	0.0914481	0.0646303	0.278268	0.153578	0.184817	0.435231	0.345736	0.12257	0.0229445	0.195601	0.264829	0.293886	0.196204	0.180878	0.17255	0.0466551	0.0659896	0.373816	0.570521	0.0560167	0.171443	0.0873292	0.0945703	0.0150373
ATP6AP2	2.77047	2.97471	1.65576	3.16837	4.12858	2.06342	3.27599	4.61588	2.21044	0.822209	2.695	1.90249	2.69765	3.40998	2.01606	4.03542	4.5075	3.5854	1.46867	2.21246	2.56329	2.28585	3.23102	5.58167	3.494	1.53991	2.23566	2.86183	2.86925	3.63232	2.93996	2.43042	3.16887	2.91418	3.82263	2.39555	3.38752	3.73346	1.88926	2.19189	2.64483	2.61899	2.06517	2.63482	6.55462
ATP6V0A1	0.971339	0.484328	0.535307	0.403955	0.692895	0.741779	0.71053	0.67886	0.332124	1.06663	0.70774	0.49368	0.437535	0.804306	0.406125	0.705419	0.714477	0.720356	0.636895	0.552811	0.798216	0.509206	0.423385	0.405088	0.485574	0.908036	0.534965	0.528847	0.435883	0.43589	0.474857	0.558173	0.481565	0.575636	0.849366	0.64992	0.52394	0.680856	0.41243	0.347304	0.495376	0.587695	0.467611	0.503049	0.456414
ATP6V0A2	0.448762	0.490519	0.315238	0.489098	0.529061	0.300416	0.317473	0.330846	0.501003	0.273944	0.217677	0.380284	0.328325	0.266426	0.236028	0.333457	0.358844	0.265003	0.353894	0.366085	0.395399	0.556089	0.239225	0.310631	0.259867	0.219885	0.292183	0.4546	0.518496	0.558095	0.356129	0.365309	0.283376	0.622383	0.169685	0.301092	0.571774	0.632448	0.351145	0.382067	0.296203	0.383805	0.401938	0.30629	0.461179
ATP6V0B	1.5103	0.909099	1.21173	1.19068	0.755349	2.04303	1.36947	1.47043	1.88304	1.65471	2.34495	1.12454	1.53329	1.81491	2.26814	1.61496	0.889154	1.38106	1.66422	1.40718	1.72846	1.3011	1.70772	1.82245	1.49833	1.03303	1.3173	1.54833	1.85066	1.21252	1.79295	1.70365	2.28392	1.45646	2.91912	2.70049	2.01848	1.55922	1.42446	1.58596	2.39097	2.34047	1.39579	2.37703	2.65905
ATP6V0C	18.7492	30.4809	18.164	23.773	21.2151	24.7931	11.3778	19.2836	32.511	57.3621	23.2409	14.0226	34.5362	85.6628	28.2814	26.7098	24.7948	26.074	27.4152	30.9967	18.0341	41.8312	15.3861	23.1427	18.1167	45.8611	20.5768	11.4573	6.37738	2.43067	18.4886	17.338	11.3586	2.57386	27.0233	20.8566	9.83953	6.71725	5.4458	4.65766	8.69056	12.4388	11.2208	7.65869	7.53393
ATP6V0D1	0.652278	0.738553	1.26893	0.296738	1.92591	0.905912	1.0513	1.11198	1.16058	1.35984	0.823269	0.82985	0.939572	0.830091	1.02474	1.09425	0.728541	0.563158	0.855048	1.33133	0.987785	0.921524	0.904762	0.432831	0.940602	1.65837	1.24541	0.96092	1.10805	0.790261	1.71139	0.916763	1.22516	0.920299	1.46883	1.43877	1.63281	0.92379	0.7991	0.73691	0.844075	1.06484	0.971614	1.18965	0.845664
ATP6V0E1	3.79873	3.28536	2.77813	4.0948	2.53107	3.57923	2.88099	6.23226	2.68446	3.93171	2.21295	1.63288	2.34548	4.20007	2.30541	2.76833	3.21889	2.43203	3.02065	4.42711	3.95943	4.0484	2.57506	4.51056	3.26347	3.06819	3.65047	2.87563	3.33321	4.87561	4.53337	3.16037	4.6684	3.47438	3.53224	3.13189	2.44899	3.0309	2.29077	3.36357	3.3478	3.07151	3.11862	4.50061	4.72647
ATP6V0E2	0.393198	0.427748	0.811927	0.199456	0.308218	0.612554	0.175415	0	0.490345	0.319186	0.507254	0.32504	0.380773	0.120343	0.427791	0.15864	0.470371	0.311745	0.367836	0.251209	0.505866	0.394391	0.139366	0.333359	0.331171	0.597799	0.856529	0.411658	0.778081	0.395814	0.449242	0.811427	0.37278	1.08531	0.430134	0.802067	0.531771	0.44468	0.371941	0.334011	1.20792	0.758153	1.04503	1.09611	0.389111
ATP6V1A	2.13323	1.41062	1.45023	2.50461	2.12203	1.80568	2.29767	3.34098	2.4948	1.86584	1.72971	2.06641	2.10742	2.07135	1.78075	2.44717	1.76518	2.58733	1.83964	1.54428	2.42318	1.47293	2.26301	3.68086	2.32308	1.29426	1.23741	2.35471	1.69217	3.88843	1.48259	1.71496	2.46968	2.13867	5.39199	2.29587	3.29522	3.16152	1.19015	1.65808	2.236	2.86035	1.90806	1.97025	2.92748
ATP6V1B2	2.57349	1.77003	2.07677	2.69258	2.89069	2.3703	3.60847	4.90693	3.48395	2.92552	3.20918	1.68331	1.77283	2.18037	1.81108	3.19547	2.33942	2.65797	2.6274	2.31002	3.49089	2.1857	3.68358	2.58645	3.84009	2.60885	1.55214	2.49577	3.75046	4.11297	4.10477	3.3977	3.59155	3.33982	6.94966	3.75534	6.30462	4.65582	2.05579	2.71753	3.26989	3.81553	2.93285	4.10576	5.43256
ATP6V1C1	1.18544	1.1717	0.308248	1.06013	1.12335	0.751335	0.71591	1.22454	0.511939	0.999727	0.49948	0.582356	0.749735	1.02799	0.944014	0.926001	0.476204	0.694144	0.670316	0.472319	0.914315	0.673787	0.873023	0.835295	0.565781	0.680864	0.736833	0.774205	0.709573	1.54967	0.649946	0.904929	0.870384	1.08946	1.27374	0.648165	0.982153	1.22565	0.613138	0.599237	0.859854	0.797273	1.101	0.929055	1.23721
ATP6V1D	0.91443	0.565143	1.64404	1.25069	1.1113	1.47732	1.23744	2.28029	0.860223	1.25091	0.64609	0.623423	1.4686	2.97129	1.13167	1.18127	1.55667	1.44941	0.951442	0.88998	1.23908	1.62293	0.983138	5.33036	0.934476	2.03045	0.895963	0.419782	0.443929	0.814393	0.544523	0.525457	0.438286	0.677664	0.775436	0.524956	0.698439	0.727726	0.362107	0.486206	0.94679	0.594252	0.413288	0.399605	1.14372
ATP6V1E1	0.982521	0.889321	1.68452	2.0001	1.70537	0.879838	1.66804	1.698	0.423887	0.827777	0.628057	1.00189	1.94365	1.62291	1.3829	1.60453	1.3554	1.35825	1.25151	1.14717	1.93052	1.43194	2.4418	1.51683	1.16805	0.516778	0.878359	1.05193	1.05459	3.47802	1.84817	1.33934	2.00681	1.67846	1.31273	1.72234	2.37055	2.20619	1.32841	0.984743	1.69162	1.03813	1.54769	1.65693	1.39488
ATP6V1E2	0.0583507	0.324418	0.128021	0.293527	0.0796759	0.0891552	0.157713	0.026592	0.393715	0.100656	0.125447	0.676376	0.11529	0.113851	0.115504	0	0.329627	0.196618	0.255195	0.244113	0.0997034	0.0621858	0.0878987	0.12615	0.041774	0.0628389	0.0534031	0.262079	0.166698	0.329713	0.109539	0.208575	0.164579	0.232037	0.135643	0.117336	0.181291	0.291679	0.315179	0.183991	0.342828	0.415799	0.237539	0.0964633	0.0613533
ATP6V1F	1.13562	1.68952	3.42882	1.12309	2.60325	0.596967	1.11118	1.95861	1.72563	8.08766	2.14217	1.91937	0.771958	1.77876	1.12912	1.17241	1.10356	0.526608	2.3301	2.56856	1.73575	2.91469	0	2.25248	2.23769	2.10379	1.07273	1.5658	2.07291	0.626831	2.08543	2.355	2.67626	2.33051	0.908243	2.51411	0.182084	0.450699	2.37032	2.11583	1.02023	2.3665	1.74957	2.90655	2.6018
ATP6V1G1	3.3697	2.3215	3.10958	4.19341	2.36088	1.68432	3.41413	1.18417	1.15812	2.8206	2.17041	1.78536	3.08429	2.45816	3.52032	1.21515	2.87628	2.77362	2.11329	2.82354	2.09886	5.79014	1.06752	3.57484	3.38225	1.75738	2.974	2.56862	2.88457	2.40021	2.3693	2.09604	4.56068	4.1282	2.08666	1.22905	4.03655	1.4987	2.09126	3.41338	3.35822	1.53827	1.77491	3.96549	5.44387
ATP6V1H	0.393661	0.0748267	0.354334	0.522268	0.766707	0.523063	0.659283	0.441605	0.374486	0.522361	0.256494	0.520662	0.361663	0.433282	0.455064	0.571166	0.410551	0.59172	0.457504	0.470549	0.434633	0.645437	0.54739	0.567378	0.607012	0.847881	0.332568	0.439356	0.543774	0.744931	0.519735	0.448508	0.902903	0.770672	0.42236	0.267927	0.498639	0.640409	0.601219	0.452917	0.276755	0.4963	0.575274	0.550665	0.636796
ATP7A	0.874048	0.874988	1.30146	0.83517	0.749029	0.573406	1.05585	1.35719	1.43469	1.31563	0.405202	0.802866	0.896965	2.62188	0.671725	1.51016	1.18994	1.26048	0.898448	0.586047	0.826715	0.890213	0.98476	1.49182	0.903518	0.977786	0.889076	0.737685	0.607704	1.32072	0.467504	0.536071	0.541444	0.635455	1.0005	0.788732	1.1453	1.04737	0.27024	0.410431	0.711263	0.473831	0.670237	0.618975	0.82738
ATP8A1	1.17717	0.862825	1.08706	2.05724	0.715284	0.771062	1.26127	1.72825	0.568965	0.759731	0.716878	1.38821	0.407899	0.626592	0.71133	1.13279	1.08848	0.664066	0.700423	0.60869	0.813188	0.792057	1.16103	1.50758	0.709431	0.918949	0.806154	0.907035	1.35732	2.53195	1.43948	1.02234	1.36421	1.42299	1.15254	0.799654	1.57207	1.49768	0.723823	1.04773	1.01482	0.60806	1.24338	0.667413	1.31207
ATP8A2	0.179594	0.176776	0	0.0214452	0	0.668742	0.103742	0.0135998	0.184524	0	0.0204522	0.200861	0.151759	0.0194087	0.0862415	0.0383777	0.0168579	0.031512	0.0597913	0.49938	0.0305944	0	0.0449534	0.172043	0.619562	0.321373	0.295658	0.0833468	0.133969	1.50015	0.0560205	0.00800874	0.0240484	0.0534011	0.0725304	0.024135	0.101988	0.040674	0.15621	0.101782	0.44899	0.129676	0.0890876	0.880015	0.0941325
ATP8B2	1.73472	1.02997	1.51845	1.31653	2.25144	1.79988	1.09352	0.727845	0.970977	0.772504	1.00446	1.21475	1.04988	1.00616	1.61674	1.65051	0.919926	1.24198	1.66044	1.45987	1.62778	1.6921	1.10389	1.23221	1.25327	1.27144	1.84434	1.52279	2.05973	1.56757	1.3571	2.04313	1.82083	1.77272	0.776037	2.14457	2.16926	1.92547	1.76603	1.87632	1.94011	1.11215	2.55686	2.35203	1.64091
ATP8B4	0.475922	0.315606	0.435903	0.346744	0.321494	0.187923	0.287012	0.323372	0.27653	0.685452	0.259704	0.209484	0.420593	0.110759	0.16405	0.425849	0.30464	0.314733	0.180807	0.237483	0.261887	0.332732	0.598579	0.490895	0.345435	0.15283	0.148779	0.379162	0.347508	0.258039	0.540428	0.152623	0.171545	0.287811	0.29031	0.091319	0.0881836	0.289213	0.207532	0.153705	0.244696	0.303379	0.207979	0.218968	0.457599
ATP9A	0.211796	0.183175	0.082792	0.106543	0.24696	0.0692341	0.0640916	0.0506742	0	0.063937	0.334371	0.139709	0.216165	0.409825	0.164605	0.254221	0.0628142	0.124893	0.176837	0.110759	0.146419	0.118502	0.0558337	0.0268141	0.10847	0.0399156	0.275417	0.335261	0.240329	0.11893	0.115665	0.158167	0.0448035	0.125282	0.191257	0.119252	0.0690998	0.099764	0.0952285	0.126686	0.0244691	0.31091	0.231785	0.154487	0.0779438
ATP9B	0.702445	1.02541	0.996609	0.771567	0.401785	0.725597	0.571591	0.642891	0.547164	0.427406	0.778294	0.802964	0.731327	0.536201	0.703166	0.610727	0.62985	0.603057	0.766763	0.588802	0.644136	0.869318	0.901989	0.741759	0.679962	0.644833	0.941513	1.09367	0.76189	0.927525	0.671125	0.677097	0.812687	0.993489	0.75909	0.772262	1.04441	0.853476	1.01785	1.06101	0.813685	0.795542	1.01913	0.574584	0.586168
ATPAF1	7.10098	4.87539	1.23608	1.41051	3.33961	4.9962	1.08544	0.944191	1.19361	2.81135	5.75447	1.16464	7.26022	1.2411	6.04458	2.92154	1.53824	2.32459	0.910443	7.05588	0.33538	5.15989	1.14983	0.667945	3.12263	11.4489	6.7555	0.946849	2.11388	0.482048	3.8711	2.3409	1.05449	1.3367	1.95184	1.46761	0.77075	0.597491	2.32659	2.75312	3.17066	1.11695	1.58909	4.60821	1.33764
ATPAF2	0.421982	0.17113	0.486222	0.119444	0.258407	0.253958	0.332649	0.277739	0.0978811	0.0955722	0.250969	0.238153	0.191567	0.252236	0.192137	0.356256	0.219086	0.224026	0.286362	0.264897	0.302938	0.295226	0.0834596	0.119779	0.198321	0.119331	0.224038	0.463062	0.384393	0.207404	0.104006	0.25277	0.156267	0.343915	0.231827	0.11141	0.258203	0.298252	0.364312	0.277907	0.108505	0.158422	0.270651	0.274775	0.233019
ATPIF1	1.10838	0.684704	0.911912	0.597381	0.369252	1.38656	0.918537	1.01023	0.734306	0	0.474767	0.511704	0.291091	0.63076	1.1211	0.712703	0.313064	0.560216	0.881352	0.910828	0.852243	1.02947	0.41741	1.59749	0.223203	0.447611	0.443798	1.10378	0.996409	1.40776	0.61298	1.04001	0.781547	0.936605	0.644138	1.33728	1.61421	1.22291	0.644938	0.857471	0.54267	0.878142	0.84351	0.953781	1.11685
ATR	0.801751	0.596465	1.0464	1.2055	0.641043	0.605824	0.826332	0.708274	0.551064	0.340438	0.393687	0.944691	0.504838	0.551747	0.505093	0.658516	0.724662	0.591542	0.842812	0.469165	0.606991	0.44694	0.668905	0.639998	0.659188	0.466194	0.465813	0.553936	0.463127	1.20054	0.835286	0.832972	0.717123	0.879748	0.470243	0.545674	1.19184	0.982965	0.713188	0.687865	0.644174	0.514397	0.833183	0.468997	0.734928
ATRAID	1.34574	0.434732	0.558309	0.54861	1.01732	0.466909	1.76509	1.11331	0.809228	0.651869	0.523208	0.743471	0.687682	0.595814	0.537244	1.24358	0.51751	0.694827	0.962752	0.821259	1.20009	0.81359	1.38	0.22006	0.437231	0.736962	1.04803	0.841231	1.24626	0.97983	0.866045	0.717162	0.738248	0.85002	0.496902	0.491241	0.450656	0.675156	1.38682	1.01475	1.47082	0.786874	0.940759	1.55653	1.00145
ATRIP	0.199863	0.205802	0.593797	0	0.0601102	0.275684	0.427628	0.164455	0.715995	0.778113	0.325348	0.434388	0.577407	0.137988	0.180196	0.309387	0.203854	0.341862	0.39962	0.161752	0.172531	0.673015	0.458264	0.39008	0.324283	0.909849	0.481739	0.799143	0.405006	0.192983	0.178297	0.435805	0.327156	0.198108	0.260153	0.345005	0.742778	0.29486	0.900681	0.547012	0.176681	0.547913	0.400662	0.352383	0.44267
ATRN	0.681467	0.647758	0.373038	0.480869	0.727442	0.514496	0.690009	0.4494	0.567285	0.182257	0.410329	0.681548	0.487093	0.458109	0.382389	0.7093	0.60733	0.741798	0.574098	0.484111	0.517526	0.580156	1.12588	0.558358	0.504266	0.392701	0.44031	0.667838	0.503065	0.621531	0.435702	0.633449	0.53145	0.52072	0.556241	0.654834	0.886311	0.548454	0.702321	0.462843	0.643748	0.663931	0.63635	0.510769	0.567804
ATRX	1.76527	1.08475	2.48978	2.15661	1.8315	1.56694	1.63548	1.80434	1.02471	0.957036	1.53822	2.05961	1.15382	1.73855	1.3351	1.29726	1.86622	1.44833	1.48391	1.0098	1.2927	1.81625	1.9374	2.36253	1.44432	1.19495	1.39634	1.7227	1.44088	3.64129	1.2421	1.32327	1.95774	1.9154	1.78745	1.13591	2.46414	2.52602	1.13187	1.65835	1.43225	1.15907	1.66994	1.62466	2.1743
ATXN1	0.68225	0.434579	0.642683	0.579343	0.872067	0.698775	0.457734	0.950016	0.640982	0.228225	0.569424	0.736236	0.587414	0.37751	0.46554	0.593664	0.570369	0.680297	0.597236	0.649378	0.555902	0.737279	0.591481	0.840899	0.615748	0.605413	0.682305	0.628296	0.896172	1.01992	0.498618	0.575477	0.60884	0.881638	1.11568	0.895458	1.11581	0.970588	0.687196	0.571046	0.807342	1.10851	0.828931	0.601457	0.926076
ATXN10	0.831438	0.869391	1.08963	1.57995	0.483476	1.07789	0.792843	0.936939	0.694384	0.938775	0.745956	1.00256	0.912411	1.45638	1.08345	0.751719	1.22972	0.794638	0.827006	0.650499	0.681922	0.902194	1.18415	1.22013	0.822509	0.898619	0.774775	0.990608	0.863737	1.09947	0.891602	0.989907	0.605817	1.09408	0.646602	0.484707	1.34576	1.11605	0.861761	0.954968	0.750012	0.643965	1.14745	0.926042	1.07246
ATXN1L	1.36551	0.847422	0.848789	0.778477	0.793966	0.876622	0.850254	0.658244	1.03906	1.28023	0.770126	0.89183	0.799801	0.959951	0.954386	0.743008	0.892688	0.861008	0.93439	1.34794	0.970496	1.61628	0.979108	0.806684	0.996735	0.83599	0.886154	0.914956	0.839055	0.598635	0.828363	1.28397	0.978951	1.1272	0.898154	1.13548	1.31262	0.839912	0.993175	0.926781	0.717869	0.818002	1.28358	0.95704	0.96097
ATXN2	0.55323	0.4346	0.469205	0.30207	0.471702	0.479007	0.503357	0.570939	0.60691	0.283864	0.424544	0.422322	0.399255	0.633101	0.478929	0.360384	0.324938	0.417462	0.431002	0.317329	0.408262	0.516903	0.352866	0.398576	0.457217	0.467195	0.413448	0.595326	0.695572	0.520574	0.297141	0.546231	0.409216	0.613106	0.493713	0.480462	0.505821	0.548689	0.62103	0.484794	0.621064	0.419752	0.597928	0.530715	0.581544
ATXN2L	1.34245	0.825985	1.00459	1.15734	1.67271	1.7061	1.12213	0.604425	0.571665	0.735383	1.36346	0.95987	0.652363	1.01663	1.43561	1.40997	1.44399	0.909771	1.35595	1.27391	1.16548	1.1776	0.927596	0.6827	0.949505	1.60644	1.30912	0.798631	1.33243	1.13991	1.51011	1.62701	0.897031	1.29027	0.740584	1.31445	1.2581	1.20202	0.948019	1.19291	1.16876	0.865071	2.0979	1.4462	1.37793
ATXN3	0.772385	0.602757	0.85174	0.863101	0.605736	0.663107	0.5132	0.607373	0.542416	0.502264	0.523797	0.536381	0.324013	0.82645	0.550711	0.670523	0.67848	0.654131	0.30388	0.217516	0.566332	0.387872	0.603077	0.855196	0.260561	0.352751	0.296481	0.545038	0.490167	1.11133	0.419714	0.556732	0.586407	0.815657	0.406105	0.515132	0.848078	0.800543	0.687203	0.446836	0.546461	0.414954	0.436748	0.588878	0.612301
ATXN7	1.61303	1.53327	1.47478	2.07583	1.63545	2.45599	1.97681	1.96055	2.19991	2.43503	1.80565	1.59896	0.950046	1.97355	2.18247	1.71005	1.55269	1.72181	2.06736	1.54052	2.20799	2.20457	2.27915	1.96186	1.60515	2.11947	1.52302	1.64949	2.20508	2.73203	3.02135	1.95199	3.0334	2.18521	2.40639	1.93292	2.87392	2.37792	1.80157	1.92422	2.03202	1.73522	2.3966	2.19605	2.49002
ATXN7L1	0.464537	0.321407	0.244606	0.320476	0.445707	0.278711	0.550039	0.558894	0.294895	0.384639	0.264356	0.410773	0.312064	0.410893	0.472556	0.416603	0.314904	0.350628	0.458041	0.288736	0.2921	0.237633	0.223927	0.562406	0.239449	0.5603	0.546878	0.448255	0.621843	0.417358	0.358786	0.448808	0.404301	0.487055	0.644904	0.702462	0.346388	0.514433	0.530746	0.411163	0.266865	0.414085	0.673204	0.419816	0.260502
ATXN7L3	1.1442	0.756914	1.40345	0.626851	1.46608	0.753856	1.16063	0.745952	0.726477	0.200628	1.21036	1.05544	0.617458	0.378215	1.02697	1.02057	0.558472	0.875902	0.895402	0.873066	1.19546	0.952555	0.811853	1.08959	0.707904	1.05063	1.01041	1.0099	1.27306	0.653491	1.35322	1.51835	1.57571	1.15715	1.24001	1.82389	2.22626	1.16304	0.958129	1.47161	1.9919	1.02534	1.5189	1.05158	1.42278
ATXN7L3B	2.58078	1.24432	1.77999	3.61876	2.32216	1.88078	2.25433	2.02716	0.889644	0.868659	1.1504	1.95843	1.07786	1.4738	1.89187	2.41052	1.94387	1.92306	2.10222	1.79702	2.23715	2.50443	1.76999	2.29832	1.86263	1.80767	1.61304	2.46658	2.46618	3.59067	1.89064	2.77044	2.70537	3.58777	1.71688	2.6154	4.1982	2.80764	2.76587	2.53223	2.46551	1.64466	2.95597	2.42806	2.55915
AUH	0.403642	0.437665	0.759074	0.236375	0.230524	0.469891	0.437323	0.683245	0.651751	0	0.395195	0.424911	0.569655	0.600049	0.533258	1.03167	0.586337	0.155441	0.458522	0.482473	0.49361	0.860341	0.694903	1.49596	0.0825635	0.37259	0.316643	0.513539	0.423601	1.13204	0.58763	0.371404	0.325279	0.275163	0.26809	0.37105	0.573296	0.576483	0.258143	0.267659	0.301145	0.287629	0.547727	0.508408	0.565883
AUP1	1.66773	1.567	1.19826	0.588725	1.71554	2.0266	1.14648	0.800032	0.943667	0.807538	2.32607	1.30027	1.40792	1.8268	1.4744	1.79937	2.29702	1.49855	1.81341	1.32896	2.10733	2.24506	1.93928	0.843396	1.42436	1.65364	0.749773	0.967526	1.56814	0.751054	2.13424	1.94443	1.32038	1.93139	0.857581	1.29529	2.21805	0.990032	1.72878	1.68997	1.91002	1.34676	2.17535	2.0608	0.820373
AURKA	0.157924	0.674712	6.26263e-23	0.151317	0.257089	0.160863	0.192374	0.262317	0.969084	0.908067	0.153463	0.999605	1.03582	0.342369	0.616216	0.225661	0.0594747	0.296395	0.711602	0.251688	0.143916	0.448808	0.171366	0	0.226119	0.226761	0.481777	0.689181	0.0859354	0	0.31217	0.226039	1.52064e-15	0.0875411	0.0918427	0.0423419	0	0.222656	0.607691	0.314642	0.137459	0.88414	0.187548	0.116033	0.0369
AURKAIP1	0.859667	0.723415	0.270156	0.545813	0.492263	0.376279	1.05174	1.76764	2.32275	2.23029	1.32417	0.672143	1.48518	0.36038	1.00712	0.395887	0.313017	0.658717	0.898228	0.473737	0.226043	0.590523	0.865684	1.33104	1.05524	1.19345	1.18369	1.15239	0.816977	0.0987756	1.14574	1.36793	1.03034	0.587586	1.11634	2.22847	1.49202	0.213063	1.10951	1.36558	0.723452	1.1289	0.726836	0.763355	0.258941
AUTS2	0.273706	0.170972	0.238039	0.223472	0.296319	0.301406	0.162498	0.256213	0.32532	0.3573	0.24555	0.595342	0.426943	0.115658	0.320474	0.126845	0.207014	0.325837	0.157436	0.414868	0.204051	0.0315346	0.222869	0.277208	0.389212	0.286792	0.390125	0.376162	0.273231	0.411429	0.30839	0.285045	0.22653	0.305757	0.123813	0.309407	0.459909	0.278756	0.367164	0.302408	0.251116	0.366606	0.279465	0.330756	0.280012
AVIL	0.222471	0.204938	0.344541	0.639495	0.034878	0.266603	0.334624	0.310123	1.9272e-09	0.361191	0.215254	0.564659	0.267129	0.238316	0.2723	0.186583	0.337911	0.229301	0.332995	0.125139	0.125221	0	0	0	0.412228	0.0563725	0.167677	0.384135	0.528651	0.027994	0.182495	0.157853	0.168735	0.312239	0.462404	0.463151	0.496039	0.193208	0.399565	0.355368	0.341722	0.527896	0.504326	0.173074	0.0733864
AVL9	0.861043	0.484758	0.860823	0.727151	0.660439	0.694142	0.815339	0.799925	0.601961	0.282559	0.424581	0.813928	0.387608	0.550653	0.787751	0.853002	0.653266	0.520146	0.648612	0.38259	0.790382	0.638217	0.653252	0.848243	0.752123	0.355818	0.553406	0.668692	0.716359	1.016	0.67009	0.990819	0.898627	0.837599	1.00808	0.54813	1.1324	1.25061	0.573029	0.617724	0.579671	0.782691	0.926896	0.807938	0.882989
AXIN1	0.873413	0.559574	0.633006	0.7693	0.768146	0.921092	0.719558	0.297933	0.700661	0.8523	0.649024	0.746873	0.544786	0.626741	0.631129	0.75853	0.40056	0.827677	0.867616	0.787437	0.998434	0.833509	0.806304	0.415401	0.943255	0.709449	1.06812	0.729699	0.789954	0.528457	0.601162	0.894026	0.713375	0.987106	0.572983	0.883075	1.02978	0.64911	0.639618	0.733645	0.708725	0.645764	0.800289	0.805457	0.447354
AXIN2	0.148319	0.429802	0.357485	0.554248	0.284422	0.423024	0.383495	0.243335	0.550817	0.045077	0.0406604	0.400756	0.417096	0.308686	0.102872	0.178392	0.167573	0.319857	0.496016	0.15098	0.263569	0.16617	0.185664	0.0855083	0.382261	0.452216	0.421911	0.424721	0.338978	0.38063	0.230465	0.716452	0.492465	0.560066	0.238946	0.500471	3.79647e-05	0.650157	0.422085	0.636202	0.664819	0.481431	0.568627	0.487478	0.311903
AZI2	0.390832	0.450229	0.85221	0.593162	0.582319	0.37093	0.526235	1.37189	0.33669	0.946131	0.698803	0.456391	0.551611	0.663147	0.308698	0.293882	0.521137	0.618147	0.347749	0.493307	0.495058	0.258724	0.292562	1.25963	0.243321	0.26916	0.381685	0.45986	0.31705	0.649143	0.690113	0.325008	1.09557	0.69508	0.527663	0.312432	0.68632	0.718783	0.383789	0.443205	0.34866	0.35848	0.321289	0.548152	0.697711
AZIN1	1.51189	1.11751	0.771832	2.03395	0.959272	1.63393	1.22259	1.59593	1.03501	0.956097	0.801091	1.00158	1.22354	2.34825	0.994625	1.52505	2.034	1.6233	1.0404	1.39263	0.845331	1.35944	1.08396	2.24709	0.571849	0.568279	1.10687	1.21417	0.998488	2.10368	0.862973	1.19493	1.72031	1.76913	1.661	0.9515	1.40291	1.94676	0.914083	1.08506	1.25531	1.16297	1.0518	1.32444	2.06805
B2M	74.0093	42.1843	62.9614	83.873	61.0127	55.3062	65.6328	114.849	50.0354	58.8973	48.2753	61.0968	47.5507	64.2641	49.646	62.32	68.9715	58.3813	48.5039	58.644	68.3031	63.7037	66.4647	87.6334	64.0854	55.5227	53.4979	50.098	60.9682	112.538	82.1719	60.9909	108.679	91.1124	75.6856	46.9389	56.0796	59.9818	49.5139	52.6266	74.4029	46.8464	39.8792	65.8511	128.445
B3GALNT2	0.0675431	0.160926	0.118551	0.0388306	0.0841629	0.137601	0.183376	0.34475	0.0954619	9.67288e-29	0.237567	0.354632	0.330345	0.105429	0.124926	0.135823	0.189873	0.124948	0.137987	0.0968812	0.199975	0	0.0813969	0.235212	0.116052	0	0.0763171	0.278153	0.044105	0.144484	0.153151	0.102566	0.0870886	0.300822	0.0502439	0.0668945	0	0.0623316	0.33025	0.210095	0.107121	0.221963	0.221361	0.286354	0.22726
B3GALT4	1.08343	3.37839	0.67211	0.377391	0.349909	0.869263	0.871246	0.418824	2.66738	2.26475	1.25971	0.88683	3.36929	0.341553	1.06237	1.01305	0.296664	0.796304	2.37269	0.863115	0.641327	0.979426	1.18663	1.13535	0.375966	1.1311	1.95685	2.80618	0.803723	0.210634	0.59855	1.36063	0.687705	0.868157	0.183119	2.48165	0.337459	0.580553	8.07374	1.82497	0.942777	1.63721	0.910977	0.915451	0.757117
B3GALT6	0.53521	0.546413	0.161706	0.55521	0.305237	0.397964	0.571215	0.12622	0.129655	0.912825	1.49672	0.479441	0.709564	0.287134	0.706726	0.473137	0.374097	0.642712	0.436379	0.62378	0.301745	0.340281	0.412448	0.47723	0.243155	0.346776	0.722258	0.415119	0.34012	0	0.886141	0.781687	0.206337	0.395011	0.307886	0.821289	1.04995	0.507948	0.75242	1.10833	0.720516	0.595684	0.44698	0.678954	1.07181
B3GAT1	0.252529	0.779255	0.098663	0.0775593	0.197756	0.35969	0.261346	0.158564	0.721516	0.534292	0.573923	0.827691	0.378372	0.164683	0.460984	0.290007	0.22688	0.29374	0.292817	0.258011	0.117552	0.115021	0.08129	0.13611	0.1159	0.210268	0.426631	0.658947	0.149077	0.0288589	0.212487	0.225716	0.230163	0.274169	0.125445	0.132068	0.0544898	0.124499	0.631912	0.428514	0.123298	0.826044	0.196883	0.107536	0.265128
B3GAT3	0.444372	0.235297	0.283916	0.912392	0.761355	0.517306	0.411768	0.462885	0.448608	0.657039	0.425719	0.361889	0.445357	0.247724	0.293534	0.337531	0.345631	0.629034	0.757185	0.455278	0.607436	0.541231	0.191256	0.182991	0.896288	0.273458	0.58099	0.565358	0.569977	0.135796	0.374536	0.477028	0.255787	0.701479	0.142522	0.765921	0.0618327	0.756703	0.579302	0.982224	0.663065	1.19939	0.548837	0.99826	0.0444988
B3GNT2	1.72397	0.695379	2.12758	1.47118	0.933295	3.40948	0.916091	0.785659	0.475892	0.929332	1.46475	0.26466	0.759303	0.630697	1.42795	0.969972	0.913013	0.980281	1.07098	3.00966	1.06783	1.03347	1.46079	2.01884	1.45891	1.16036	0.764035	1.34342	1.23127	2.30488	0.580366	0.780747	1.43269	1.67062	1.14522	0.866669	0.401718	1.03577	1.11122	1.82512	2.71625	0.692685	0.866655	1.69856	0.453169
B3GNT3	1.67464	3.34233	4.99682	1.44412	1.96381	2.58697	1.65108	0.976867	0.236684	5.06807	3.44895	0.0822677	4.85458	0.773849	4.10326	3.32461	2.19475	2.16685	0.728968	5.36453	0.137349	5.42549	0.201812	2.89636	2.68552	7.35805	5.12015	0.357937	2.07769	0	3.41316	0.898852	0.431849	1.75806	3.68245	1.50863	0.291366	0.978767	1.26831	5.06481	1.92407	1.00239	2.25424	4.61159	1.66942
B3GNT5	0.189353	1.96385e-28	0.0553919	0.163289	0.126165	0.231453	0.143607	0.241622	0.200716	0.326636	0.468712	0.139532	0.20577	0.147782	0.199932	0.308452	0.12836	0.14037	0.210796	0.1358	0.168244	0.121079	0.114096	0.0545824	0.135562	0.0407835	0.294606	0.144289	0.185469	0.202526	0.148114	0.112799	0.228888	0.263543	0.494112	0.167537	0.929524	0.254833	0.10214	0.224616	0.222501	0.238703	0.164445	0.156516	0.398193
B3GNTL1	0.234857	0.29365	0.327159	0.353623	0.208646	0.25062	0.311	0.346576	0.475937	0.154336	0.289924	0.164822	0.183861	0.203663	0.181936	0.249298	0.272001	0.433376	0.205847	0.240621	0.321039	0.333724	0.0673878	0.0967133	0.448366	0.240878	0.0818833	0.375047	0.359194	0.0956938	0.311294	0.365604	0.18025	0.177892	0.557912	0.377814	0.0972912	0.283821	0.310827	0.29032	0.52566	0.324192	0.292831	0.271164	0.125431
B4GALNT1	0.206156	0.471137	0	0.0691091	0.206413	0.115623	0.0779056	0.0175541	0.545867	0.347963	0.850289	0.401433	0.821616	0.0501041	0.504114	0.115228	0.116863	0.268986	0.0244193	0.348239	0.0343751	0.155645	0.290122	0.0832752	0.375654	0.044197	0.282756	0.75563	0.317111	0.0296749	0.209016	0.115323	0.0310409	0.12048	0.222697	0.114452	0	0.0148112	0.654907	0.319856	0.140814	0.468119	0.148794	0.135372	0.0135003
B4GALNT3	1.53989	1.20672	0.119468	0.069696	0.355413	0.699672	0.578608	0.114574	0.428355	1.5057	4.14471	0.5254	2.82099	1.13539	2.17657	0.5061	0.304152	0.641296	0.246668	1.27818	0.0828588	1.97458	0.553376	0.559133	0.907591	3.1261	2.20748	0.372374	0.178116	0.0777992	0.987982	0.41645	0.703408	0.342192	0.249181	0.359487	0.137239	0.139846	0.953839	1.30882	0.523368	0.992474	1.04126	0.56495	0.785825
B4GALNT4	0.251723	1.87173	0.119886	0.0589015	0.87512	0.826816	0.412277	0.0466334	0.378647	1.13111	0.901245	0.364285	1.47238	0.134385	0.604083	0.175681	0.277812	0.673175	0.490601	0.490602	0.186736	0.698809	4.58519e-08	0.125702	0.469911	0.601828	0.901924	0.760477	0.18843	0.0876663	0.477668	0.328636	0.110978	0.179872	0.358213	0.362602	0.0255021	0.0472749	0.619443	1.22853	0.374964	0.741559	0.332344	0.618622	0.227117
B4GALT1	2.78668	1.8342	2.80415	3.45524	2.68637	2.23182	1.94458	1.71967	1.82491	1.78479	1.83533	2.44907	1.58296	1.97919	1.94182	2.76557	2.54423	2.39945	2.28149	2.32047	2.59774	2.78908	3.11719	1.84212	2.74454	2.81837	1.94133	1.75131	2.98068	3.67794	2.67387	2.87473	2.22915	2.92849	2.57496	2.81488	2.56223	2.71469	1.68054	2.53819	2.46335	2.90384	2.82321	3.5383	3.02905
B4GALT3	1.14958	1.3111	1.91223	1.03669	0.780976	2.23626	0.740788	0.821794	1.75218	3.11064	2.44731	1.29665	1.78144	3.51842	0.833811	1.77794	3.15683	1.57982	0.932038	1.93472	2.06441	3.26702	1.22238	1.81931	1.03278	2.71874	2.10421	1.35821	1.2511	0.530395	1.20898	0.846903	0.690258	0.806717	1.551	1.34166	1.48469	0.554707	0.900669	0.757685	0.824031	0.951626	1.24795	0.968851	1.23243
B4GALT4	0.366728	0.226927	0.0315528	0.372057	0.287469	0.153816	0.28631	0.235945	0.153728	0.148849	0.206984	0.481588	0.0426225	0.0841812	0.274307	0.18495	0.268098	0.188993	0.224974	0.257853	0.162185	0.597741	0.0649922	0.342009	0.401539	0.046463	0.276403	0.404317	0.369769	0.599898	0.242978	0.173682	0.365068	0.351714	0.321408	0.260274	0.107237	0.265436	0.387202	0.307852	0.309817	0.184465	0.286872	0.261524	0.393159
B4GALT5	1.41991	0.927566	1.0981	1.36051	1.52242	1.78551	1.13464	1.54707	1.61469	1.5766	0.894838	0.776792	2.53567	1.17605	1.81118	1.25934	1.95458	1.05435	1.01227	1.24853	1.69554	1.39148	2.3602	2.21115	1.86948	1.68731	1.34432	1.18285	1.2415	2.89773	3.04525	1.4717	1.52566	1.1812	4.401	1.95829	1.45458	1.39319	1.09048	1.20622	2.18964	1.96746	1.39052	1.65483	1.51013
B4GALT7	0.32607	0.293781	0.228785	0.449622	0.333504	0.477985	0.163641	0.313648	0.110536	0.323786	0.557444	0.614728	0.160407	0.488309	0.253141	0.295031	0.424133	0.41282	0.275415	0.299145	0.235197	0.466753	0.1885	0.135265	0.340212	0.269517	0.401755	0.447878	0.43409	0.234219	0.184569	0.268659	0.327731	0.223922	0.407244	0.301953	0.0194391	0.312754	0.410759	0.369578	0.28591	0.356675	0.348893	0.396494	0.372789
BABAM1	1.0541	2.60769	3.59753	0.67334	2.49722	3.87734	1.79899	2.18842	1.65535	3.83872	3.85297	2.44534	2.73441	6.01779	2.50342	1.35561	4.49911	2.60473	2.98014	3.21993	2.70962	2.99569	0.88216	4.05138	2.26394	3.27942	1.69924	1.25169	0.669199	0.250542	1.8799	1.28873	1.32138	1.00136	2.01477	1.74284	0.145557	1.261	1.24497	0.664469	0.76459	0.574449	1.37535	1.45217	0.574698
BACE2	0.284669	0.447782	0.257812	0.207273	0.149473	0.193304	0.159675	0.0730251	0.283091	0.386979	0.507585	0.196796	0.26911	0.375179	0.201997	0.233548	0.144832	0.204637	0.19923	0.306444	0.262846	0.51231	0.434486	0.159795	0.352185	0.569822	0.14045	0.356765	0.320696	0.154248	0.0685391	0.0939283	0.154956	0.130411	0.163897	0.0386663	0.134735	0.110906	0.176852	0.265304	0.209211	0.160695	0.159018	0.133491	0.0561613
BACH1	2.62194	2.43667	2.89219	2.95678	3.18063	2.64485	3.27472	6.33262	2.89349	3.23868	2.42141	3.00909	3.13625	2.9358	1.824	3.57039	3.06898	2.79975	2.73174	2.2399	3.28995	2.51174	3.97154	2.79236	3.26019	2.71008	1.81746	2.77857	3.06494	5.3407	5.64567	2.9267	6.38901	2.80608	5.57162	3.55046	5.99396	5.87138	2.03936	2.44548	3.88555	4.40312	2.66422	3.8182	4.91361
BACH2	1.81316	0.908952	1.98122	1.53934	1.04944	1.17441	1.22066	0.602943	0.941177	0.543392	0.608739	1.1975	0.50334	1.02438	1.21078	1.03713	1.49478	0.878619	1.32967	0.722663	1.39869	1.14142	1.80319	1.65716	1.15014	0.924744	0.992475	1.13873	1.47391	2.13946	0.928648	1.72049	1.61196	1.50949	1.14964	1.42885	2.22094	2.34985	1.3075	1.35255	1.37779	0.847327	2.05963	1.2098	0.717638
BAG1	3.02556	7.28647	7.32664	6.26438	1.90717	7.04536	4.19367	9.80318	10.4585	9.42631	5.73655	2.89988	6.68279	29.9271	3.98562	6.74833	10.5102	8.28789	5.741	5.00229	4.95016	9.93717	2.3519	12.8765	5.55767	5.97822	6.09106	4.34455	0.955784	1.64671	3.55862	2.10599	5.08514	1.69012	9.13213	4.90117	5.35609	3.7021	0.901125	1.29487	2.34988	2.1465	1.91201	1.43392	2.06723
BAG3	0.224439	0.429393	0.164139	0.0806439	0.149543	0.28577	0.302108	0.0511415	0.594769	0.580739	0.509391	0.206732	0.582409	0	0.468399	0.231911	0.0633935	0.308493	0.474897	0.402408	0.191749	0.119595	0.507138	0.323481	0.482036	0.120851	0.71337	0.709859	0.320592	0.18004	0.180569	0.435648	0.361733	0.334688	0.0521736	0.49645	1.06341	0.280477	0.799603	0.408563	0.366291	0.448598	0.538	0.432873	0.0393313
BAG4	0.740327	0.584723	0.421918	0.829178	1.038	0.411596	0.506413	0.708954	0.552288	0.221154	0.307527	1.01542	0.759919	1.00058	0.629855	0.769415	1.08635	0.731202	0.611668	0.268174	0.56956	0.409891	0.289687	1.15487	0.458915	0.621294	0.741653	0.627971	0.693475	1.43979	0.543597	0.5333	1.35709	0.917668	0.56625	0.769963	0.766768	1.14615	0.754707	0.59006	0.711392	0.593817	0.759717	0.626149	0.9173
BAG5	0.804149	0.893976	0.940958	1.26083	0.779346	0.787365	1.30351	1.46589	1.34319	1.00885	0.76468	0.993279	0.808343	0.646624	0.380787	0.802259	1.05721	0.903774	0.60456	0.524291	1.01929	0.872583	0.264297	1.09579	0.879251	0.944729	0.887158	1.51889	0.716047	2.12678	0.925355	1.43831	1.34319	1.42595	0.462237	0.964344	0.744987	1.72114	1.0578	0.967069	1.41261	0.9289	1.54188	1.39159	1.39384
BAG6	7.3865	8.32025	7.85448	7.25913	6.30502	12.8314	6.45118	6.08506	9.64093	14.8213	9.46855	4.9909	10.9207	24.4668	8.08666	9.70571	15.6432	17.0299	9.64808	9.81897	9.56253	10.7651	5.50946	14.3498	11.2632	9.62798	12.0027	4.22721	2.93792	2.32848	3.4559	4.28452	5.63741	2.41206	6.72069	6.39731	4.32887	2.90177	2.21493	2.73541	3.33505	3.47469	3.71863	3.19808	3.45901
BAHD1	0.849145	0.5131	0.347105	0.468979	0.96811	0.798795	0.838571	0.243335	0.366847	0.223327	0.325283	0.546472	0.414086	0.115757	0.720107	0.413292	0.770836	0.319857	0.290738	0.930298	0.59036	0.569043	0.268111	0.171017	0.467208	0.958366	0.542973	0.548378	0.659102	0.317276	0.548223	0.780174	0.454194	0.70466	0.386161	0.787383	0.68201	0.570313	0.55548	0.572292	0.619677	0.453246	0.939679	1.06252	0.41587
BAI1	0.213459	0.443159	0.0356328	0.140475	0.226324	0.342868	0.209808	0.0190981	0.238921	0.886926	0.345206	0.389865	0.569281	0.0967116	0.392326	0.105797	0.152022	0.206489	0.133743	0.305754	0.107247	0.252986	0.246326	1.41531e-43	0.191998	0.265945	0.479456	0.276108	0.141612	2.38221e-43	0.146478	0.162652	0.0712664	0.134356	0.090915	0.0462552	0.130202	0.0483445	0.332942	0.534207	0.264098	0.398777	0.195833	0.334925	0.132721
BAIAP2	0.0451265	0.241248	0.175751	0.0215873	0.0800611	0.140858	0.142215	0.0644513	0.259306	0.103637	0.230034	0.170914	0.195578	0.156298	0.310552	0.133749	0.186666	0.203979	0.145453	0.183871	0.153986	0.192084	0.0452513	0.0432958	0.145454	0.161751	0.167699	0.132059	0.145641	0.0160648	0.113872	0.0967417	0.0968311	0.0368714	0.195526	0.155745	0.221021	0.0115508	0.200444	0.237675	0	0.157725	0.0774802	0.088407	0.0105285
BAIAP2-AS1	0.336357	0.261523	0.245583	0.386107	0.268492	0.171026	0.466906	0.0612138	0.474606	0.283821	0.343039	0.453655	0.0999609	0.349441	0.232908	0.318382	0.151758	0.271564	0.133511	0.401385	0.553502	0.357873	0.809358	0.241994	0.43273	0.0772943	0.153665	0.538309	0.693639	0.143666	0.316397	0.270365	0.297671	0.347191	0.34347	0.432164	0.438193	0.322805	0.740917	0.464668	0.394589	0.716476	0.364537	0.370091	0.494315
BAIAP3	0.127186	0.403605	0.293596	0.108186	0.367795	0.281137	0.165295	0.137215	1.31751	0.519385	0.343922	1.57536	0.525854	0.392666	0.371648	0.232678	0.30922	0.2999	0.293364	0.126758	0.445876	0.42784	0.8948	0.144653	0.287406	0.11947	0.527653	0.975968	0.471043	0.0268365	0.18741	0.0946195	0.0202198	0.249441	0.20119	0.354002	0.00779556	0.115775	0.440686	0.464145	0.360352	1.09897	0.250896	0.19357	0.26382
BAK1	1.58453	0.420012	1.69059	0.684032	0.965879	0.833483	0.463856	0.204412	0.716516	1.17284	1.42632	0.849603	0.40559	0.596694	0.525035	0.845137	1.15224	0.544465	0.351159	0.946084	0.915869	1.44917	0.100512	0.801599	0.742227	0.146439	0.917988	0.619899	0.797274	0.501345	2.11369	0.626662	1.53288	1.04783	0.821866	0.975526	1.17954	0.472085	0.988871	0.996976	0.621386	0.610057	1.08628	0.823695	0.22928
BAMBI	0.714097	1.65916	0.146757	0.0957341	1.18117	0.492015	0.162244	0.0880613	0.44991	1.05386	0.957494	0.476458	1.35584	1.57268e-41	0.948919	0.580287	0.251222	0.549432	0.121543	1.2048	0.0910516	0.993817	0.138496	0.139256	0.380592	1.43873	0.313636	0.81311	0.380582	0.0712431	0.514396	0.36998	0.0536777	0.105747	1.38428e-32	0.0667855	0.185339	0.128062	0.569512	0.77745	0.378453	1.18394	0.249123	0.456569	0.406374
BANF1	1.20991	1.46809	1.37049	1.07734	1.55868	1.70582	1.68676	1.02482	9.4366	1.17407	2.47383	8.68608	2.03733	0.945192	2.55525	0.916363	0.506839	1.53397	0.875605	1.00798	0.68053	1.39799	0.717675	0.945321	0.876054	1.41267	1.02904	8.68191	2.10416	0.44469	1.42044	1.47935	1.93809	1.22347	0.596828	1.0887	1.57201	0.936742	2.89011	2.1882	1.71268	2.46332	1.27084	1.01302	1.37927
BANK1	1.34215	0.6199	1.6879	1.91097	1.63809	1.12437	1.74406	1.69205	1.01937	0.25965	0.790892	2.4032	0.81785	0.652642	1.65299	1.41955	2.74931	1.0482	0.917627	0.839616	1.66319	0.641655	1.73836	2.31407	1.71107	0.702427	0.573993	1.20646	1.37195	4.58829	0.928426	0.902169	2.40576	1.70308	0.559847	0.665892	0.935315	1.8328	1.1678	1.66908	1.47393	0.840196	1.04168	0.88475	1.19579
BANP	0.449035	0.556282	0.557814	0.357674	0.539034	0.507132	0.754104	0.734124	0.991024	0.704452	0.889745	0.322008	0.822216	0.333724	0.78977	0.46119	0.46101	0.606055	0.690187	0.732391	0.626977	0.57268	0.429035	0.424446	0.740757	0.890964	0.701602	0.59485	0.686228	0.441061	0.7458	1.1876	0.319046	0.511155	0.809215	1.18878	0.764023	0.544187	0.877472	0.871379	0.63523	1.34463	0.659693	0.719864	0.554858
BAP1	0.83851	0.753446	1.15956	0.613532	1.33684	1.36659	1.23086	0.305706	0.969633	1.10967	0.710507	0.733833	1.02957	0.99155	0.528709	0.497523	1.78937	1.06853	1.18805	0.984048	1.59295	1.55977	1.10236	1.61357	0.873164	0.853751	1.24112	1.31416	0.821308	0.423963	0.817708	1.22858	0.761724	0.909385	0.60092	1.17723	0.909448	0.831381	0.8711	1.05854	0.955443	0.864714	1.00019	0.866766	0.961809
BARD1	0.367704	0.565457	0.260329	0.511614	0.169413	0.207599	0.223125	0.347622	0.190955	0.0877209	0.388671	0.812491	0.251186	0.562249	0.440882	0.348788	0.344722	0.463758	0.362139	0.344458	0.173782	0.270973	0.22981	0.511269	0.218435	0.321073	0.511946	0.2853	0.103769	0.299146	0.313662	0.272947	0.307349	0.42466	0.28371	0.104739	0.260691	0.391072	0.377691	0.257429	0.201071	0.245873	0.345024	0.294235	0.35646
BASP1	1.01166	1.24991	1.90249	1.14244	2.2858	1.37184	1.33911	2.70038	1.91495	1.49582	1.44459	1.53175	3.35127	0.845956	2.58951	1.30103	1.06134	1.31485	1.945	2.15935	1.778	0.974654	2.83019	1.66639	3.3109	1.40075	1.09691	2.78271	4.3647	1.85492	2.86769	3.788	2.27107	2.32756	9.53858	7.08793	2.67168	2.58407	2.68435	2.64477	2.2478	4.31918	4.31446	3.5838	3.14049
BAX	1.36891	1.39862	1.01278	0.513789	0.317583	0.781807	1.3196	0.48874	0.736813	0.822209	1.45946	0.365864	1.35376	0.929995	0.978944	0.766218	0.485813	1.18587	1.08702	1.7804	0.890859	0.507967	0.538503	0.601103	0.255924	1.0266	1.14509	0.848976	0.826734	0.38235	1.02259	0.927398	0.672185	0.950889	0.31212	1.62126	0.407243	0.824743	1.03768	1.32133	1.16683	0.488261	0.977073	1.01779	0.663975
BAZ1A	2.02809	1.3804	2.06605	2.40886	1.72826	1.72753	2.64309	3.74628	1.29287	1.78976	1.24198	1.81758	1.87256	1.80263	1.99065	2.10409	1.8485	1.81871	1.55074	1.24016	2.42741	1.87122	2.74946	2.38686	1.77125	2.13227	1.71151	1.83397	1.90128	5.44187	5.35033	1.70971	3.71425	2.4517	2.31046	2.36446	1.78534	2.94608	1.27491	1.72685	2.2176	2.15401	1.79458	2.23197	2.60143
BAZ1B	1.65949	1.21692	2.36053	1.79032	1.83384	1.31336	1.8329	1.25487	1.22526	0.678559	1.0131	2.20341	1.04886	1.90457	1.42172	1.72523	2.06884	1.6079	1.28516	1.53008	1.98655	1.30423	1.95388	1.88984	1.55652	1.4068	1.49427	1.80556	1.92244	2.26727	1.229	1.67671	1.79398	1.56381	1.17798	1.61223	1.69744	2.06521	1.65916	2.03154	1.65489	1.26161	2.16717	1.64983	2.22122
BAZ2A	2.28023	1.16872	1.50737	1.82612	2.03204	2.22462	2.46311	1.78798	2.45405	1.46169	1.45168	1.66446	1.38103	1.90979	1.93706	1.95144	1.835	1.71993	2.14466	1.68831	2.80783	1.74525	2.29675	2.17715	1.87891	2.03006	2.09139	1.72127	2.20673	1.55525	3.3887	2.00357	2.0933	1.91434	2.34974	3.06015	2.91241	2.69348	1.56857	1.46858	2.48831	2.59017	2.75844	2.25604	1.46544
BAZ2B	0.784625	0.551724	0.691926	0.941061	0.94285	0.844746	1.23957	1.3278	0.834419	0.686852	0.660214	0.775975	0.75678	0.691627	0.733011	1.02108	0.933859	0.550374	0.80906	0.486278	0.907538	1.16594	1.19874	0.909279	0.828378	0.765977	0.551809	0.738323	0.776129	1.93368	0.829196	0.730706	0.81784	0.92876	1.38117	0.672216	1.04315	1.41856	0.578186	0.724253	0.838681	0.930321	0.798876	1.04754	0.89712
BBC3	0.122415	0.847355	0.212818	0.209121	0.258523	0.296417	0.275873	0.221028	0.586452	0.50198	0.179491	0.440478	0.257682	0.131424	0.23313	0.25435	0.328777	0.228796	0.671855	0.811725	0.304032	0.338022	0.876719	0	0.277775	0.731229	0.621429	0.548763	0.712577	0.0518743	0.366393	0.533333	0.340206	0.192865	0.135293	0.967617	0.301373	0.298386	0.93543	0.429658	0.823197	0.656972	0.370644	0.672659	0.203983
BBIP1	0.305404	0.188665	0.446702	0.960186	0.254361	0.233316	0.361908	0.452338	0.33722	0.131706	0.130818	0.234425	0.188568	0.37243	0.22065	0.343664	0.345049	0.192954	0.303562	0.0456311	0.313105	0.569583	0.172521	0.275109	0.409954	0.205559	0.279508	0.319349	0.420663	0.489976	0.440226	0.368829	0.492226	0.516148	0.479215	0.353123	0.498315	0.645881	0.426074	0.265803	0.274135	0.285634	0.466224	0.305033	0.521818
BBS1	0.178125	0.223964	0.321325	0.0330443	0.163749	0.306595	0.0523434	0.396262	0.200209	0.158641	0.171905	0.167956	0.23992	0.0978803	0.173998	0.144951	0.0850164	0.0479093	0.193572	0.0599626	0.220856	0.0490048	0.38423	0.0723028	0.0718282	0.0588591	0.140773	0.225668	0.0409469	0.0214742	0.116418	0.117836	0.0963164	0.159134	0.160031	0.181577	0.340071	0.104145	0.223217	0.17045	0.196492	0.292166	0.237776	0.145244	0.120144
BBS10	0.664553	0.370802	0.564396	0.431349	0.342804	0.524069	0.487746	0.82064	0.378728	0	0.0587681	0.315935	0.211778	0.0557695	0.594743	0.330827	0.4844	0.346726	0.477297	0.307487	0.380948	0.456923	0	0.247177	0.0613886	0.0923443	0.274673	0.496383	0.0699914	0.275143	0.206963	0.391214	0.276406	0.409185	0.3588	0.310374	0.0932453	0.544036	0.526168	0.398026	0.615756	0.213862	0.418889	0.448897	0.510913
BBS2	0.44376	0.444362	0.216332	0.664294	0.295641	0.407248	0.420642	0.539228	0.130649	0.3493	0.35478	0.431409	0.146114	0.336678	0.256459	0.475782	0.313318	0.274105	0.323424	0.376263	0.306712	0.315248	0.167099	0.373049	0.0794142	0.318559	0.253804	0.29637	0.422534	0.454804	0.297482	0.317545	0.417163	0.646952	0.446964	0.297414	0.45378	0.668237	0.549293	0.343266	0.410381	0.513794	0.526835	0.482729	0.362865
BBS4	0.520972	0.229881	0.381003	0.213934	0.0991775	0.276627	0.303428	0.373091	0.26297	0	0.153021	0.365617	0.264254	0.096809	0.215083	0.127617	0.378387	0.306971	0.0591806	0.245298	0.254338	0.0793161	0.112112	0.429069	0.319689	0.0801492	0.193567	0.176718	0.242993	0.199006	0.132144	0.382461	0.119952	0.325552	0.311429	0.35918	0.50871	0.271867	0.379875	0.287885	0.145756	0.419216	0.328817	0.208912	0.260848
BBS9	0.330645	0.228768	0.735105	0.342159	0.352491	0.269439	0.61653	0.216985	0.0934632	0.365034	0.181287	0.324863	0.593509	0.362838	0.61155	0.264762	0.411432	0.303046	0.377092	0.411029	0.235028	0.281901	0.239078	0.419368	0.340867	0.113945	0.363131	0.565377	0.474997	0.480961	0.326311	0.334311	0.40501	0.357636	0.3476	0.212763	0.468444	0.46787	0.46844	0.316244	0.379894	0.285301	0.58719	0.247797	0.482087
BBX	0.908423	0.517879	0.816211	0.857988	0.819784	0.728112	0.958786	0.697874	0.806132	0.268635	0.782684	0.908477	0.602562	0.827152	0.660074	0.72321	1.21696	0.647187	0.887465	0.729063	0.762803	0.497895	0.710312	1.19707	0.724677	0.671551	0.724503	0.912271	0.847004	1.56847	1.15469	0.761274	1.4955	1.07875	0.603354	0.758306	0.748624	1.32237	0.911116	0.844186	0.745522	0.723	1.19748	0.753872	0.709553
BCAM	0.26299	0.760484	0.270102	0.132705	0.287096	0.584749	0.564097	0.196366	0.548858	0.106183	0.262837	0.220067	0.384969	0.840719	0.676842	1.00271	0.139091	0.707649	0.195788	0.441459	0.652106	0.459204	0.0927254	0.221796	0.572883	1.2595	0.535188	0.069216	0.0502434	0	0.0331644	0.0844922	0.0248023	0.0244779	0.0858551	0.0742674	0	0.0118345	0.1132	0.095244	5.40104e-22	0.174838	0.0250583	0.0339201	0.0215741
BCAP29	0.219955	0.0905855	0.16086	0.368819	0.170981	0.224049	0.286665	0.300719	0.0647652	0.0973118	0.376866	0.157579	0.233208	0.262267	0.148507	0.273628	0.289899	0.212993	0.0874513	0.109547	0.150334	0.195343	0.0622123	1.00389	0.157469	0.157916	0.193569	0.130592	0.16485	0.137233	0.119498	0.177089	0.206795	0.262401	0.153394	0.147434	0.0626435	0.353618	0.295576	0.223908	0.263247	0.227507	0.213729	0.121207	0.231273
BCAP31	1.75778	1.74452	0.943284	2.10659	1.95318	1.8513	2.02103	0.908428	2.04355	1.61815	1.76796	1.49607	1.17331	1.83028	1.1947	1.94321	1.78845	2.10866	1.58507	1.89211	2.20391	2.24933	1.94297	0.7605	1.67891	1.89413	2.60256	2.57087	3.10856	2.00662	2.46715	2.43139	1.98434	2.43573	1.4174	2.95261	3.77058	2.41216	2.76077	1.92832	2.52603	2.14501	3.08678	2.71252	1.60277
BCAS2	0.949244	0.1466	1.56197	1.02323	0.316238	0.725184	1.34186	0.757044	0	0.409364	0.487925	0.62852	0.46888	0.617372	0.274326	0.712109	0.268117	0.639713	0.943518	0.283658	0.973179	1.77036	0	1.19712	0.509682	1.02226	0.760162	0.634036	0.677957	1.77674	0.445491	1.46482	0.860578	0.519028	0.66199	0.286321	0.258058	0.999826	0.691011	1.10154	0.309839	0.676417	1.12114	1.04143	1.08126
BCAS3	0.488273	0.455833	0.175867	0.644116	0.233058	0.549631	0.26832	0.378587	0.492388	0.71651	0.601879	0.626902	0.496728	0.469376	0.441442	0.412345	0.493985	0.44935	0.382439	0.598501	0.410898	0.442665	0.296385	0.582907	0.297365	0.30715	0.370143	0.486734	0.553166	0.339042	0.510057	0.352019	0.44043	0.391201	0.44721	0.404435	0.587563	0.445521	0.457348	0.441503	0.556582	0.529655	0.525071	0.391521	0.321808
BCAT1	0.0891632	0.0734413	0.0217359	0.149508	0.138621	0.0302743	0.14088	0.189626	0.0787616	0.153808	0.0611082	0.109507	0.123965	0.154641	0.0858923	0.140148	0.188196	0.17312	0.082717	0.0355256	0.0418958	0	0.0447714	0.171346	0.212777	0.0960214	0.081603	0.176596	0.0121297	0.0635775	0.0637642	0.0717868	0.143706	0.112279	0.414541	0.011953	0.0738729	0.125711	0.0880422	0.107385	0.0194022	0.17226	0.0524295	0.23748	0.177086
BCAT2	0.255693	0.253326	0.396126	0.145967	0.0451124	0.0344833	0.23535	0.0617113	0.186442	0	0.140708	0.166306	0.192582	0.0880701	0.352202	0.263838	0.37918	0.205329	0.246237	0.0809294	0.104025	0	0.101992	0.0975842	0.242772	0.145828	0.251128	0.439127	0.193426	0.0362083	0.054472	0.254387	0.28403	0.307664	0.0944349	0.136149	0.220877	0.143188	0.338982	0.340987	0.441995	0.200659	0.238875	0.279824	0.135667
BCCIP	0.325465	0.21164	0.55121	0.443156	0.136962	0.697943	0.714526	0.437164	0.363154	0.354588	0.281758	0.589058	0.23962	0.62389	0.396032	0.422749	0.425775	0.534998	0.898995	0.614256	0.491727	0.219067	0.619296	0.246889	0.415914	0.478268	0.533028	0.396643	0.643169	0.659572	0.391009	0.402419	0.579776	0.605455	0.127425	0.358235	0.426315	0.777228	0.500005	0.584545	0.4473	0.402794	0.413949	0.396456	0.720448
BCKDHA	0.463823	1.20399	0.32069	0.400547	0.20078	0.471312	0.520715	1.04222	0.604984	0.499772	0.958709	0.406667	0.6034	0.427791	0.590284	0.723265	0.646731	0.925904	0.80704	0.589659	0.61071	0.820038	0.593087	0.0790009	0.392411	0.472225	1.15538	0.925763	0.85978	0.226031	0.252837	0.846897	1.06772	0.628457	0.362529	0.846303	0.66587	0.569043	0.896235	1.07576	0.702693	0.766034	0.830152	1.05121	0.923656
BCKDK	0.517627	0.491949	0.291197	0	0.636724	0.253444	0.276815	0.0725837	0.351725	0.412114	0.327468	0.420313	0.536522	0.414346	0.716177	0.307239	0.314904	0.295171	0.949855	0.882888	0.373761	0.531996	0.839727	0.172165	0.525864	0.343041	0.376786	0.459004	0.585009	0.553638	0.533908	0.598411	0.513398	0.459179	0.370242	0.953094	0.160823	0.229657	0.634161	0.86251	0.519866	0.881059	0.529502	0.570482	0.334931
BCL10	0.784717	1.24493	0.23992	1.32439	0.582892	0.653259	0.649812	1.59473	1.02528	0.532797	0.899346	1.02499	1.6546	1.03314	1.2102	1.07818	0.864841	0.651874	0.76725	0.455527	0.854035	0.582702	0.823641	1.26088	0.861161	1.04697	0.800649	0.887486	1.11573	2.16378	0.997088	0.880422	1.7888	1.17962	1.27103	0.879582	1.23574	1.94696	1.02103	0.789585	1.07081	1.18096	1.13399	0.713449	1.99047
BCL11A	0.925041	0.61315	0.762558	0.93664	1.09174	0.663817	1.04346	0.729752	0.915299	0.734006	0.740139	0.793457	0.552839	0.993012	0.73856	0.462933	1.05626	0.882172	0.795156	0.84573	0.610853	0.626766	1.12194	1.04661	0.634373	1.02914	0.606288	0.944094	0.855649	1.96908	0.988688	0.706909	0.825267	0.614554	0.45015	0.542964	0.809898	0.866308	0.72698	0.906663	0.795869	1.03654	0.589349	0.456677	0.587333
BCL11B	1.91507	1.78332	1.85573	3.7063	1.18766	2.19697	1.85457	0.858474	1.44802	1.12126	1.31118	1.51094	1.16302	1.40382	2.04354	1.42998	1.3852	1.72732	2.23996	1.59928	1.56417	1.62686	1.98242	2.25064	1.5738	1.14111	1.85533	1.96801	1.93114	3.12054	1.80166	2.67793	2.57194	3.47278	1.34109	3.27601	2.40812	3.00892	2.68025	2.84461	2.12344	1.92502	4.03154	3.11385	2.03203
BCL2	1.76311	1.09376	0.882368	1.61847	0.884291	1.00367	1.27089	1.38902	0.746482	0.416254	0.797696	1.03725	0.428984	0.575449	0.999099	1.22265	0.860383	1.21965	1.16412	0.764902	1.31941	1.10287	0.726996	1.39116	0.834973	0.779596	1.3544	0.821026	1.50216	1.87117	1.14169	1.39233	1.62048	1.04291	0.837953	1.18073	0.787202	2.24232	1.29655	1.4193	0.997668	0.884615	1.27109	1.0527	1.07127
BCL2L1	36.7194	134.866	101.498	62.9025	69.4156	109.39	81.393	97.6279	164.664	220.311	126.351	75.3982	145.884	348.052	117.637	130.234	121.228	115.939	137.465	114.745	183.329	181.107	63.1956	151.496	80.3782	173.992	133.018	26.7165	8.04817	4.82531	16.8374	21.5438	16.0036	5.47424	82.7748	27.4964	19.5368	11.6781	6.69194	4.14767	9.10863	15.2397	11.2971	12.1227	10.8239
BCL2L11	1.13402	0.558937	0.372357	0.931352	0.89437	0.565774	1.00924	1.11798	0.654186	0.319378	0.412391	0.511616	0.548716	0.963323	0.56514	0.69083	0.941308	0.686021	0.68005	0.636249	0.790891	0.739927	0.836701	1.30088	0.729013	0.797544	0.656606	0.831677	1.32232	1.03964	1.49124	0.783974	0.746007	0.938715	0.860786	1.07968	1.55313	1.10347	0.732183	0.718079	0.876271	1.19118	0.812493	0.981992	1.10314
BCL2L13	1.30032	1.9734	1.16811	1.76587	0.845928	2.12319	1.3589	2.09039	2.09827	2.68461	1.5157	1.13171	1.51201	4.84781	1.39662	1.22895	3.19272	2.63582	1.69344	1.41965	1.56753	2.5315	0.246775	2.62673	1.78852	1.85241	1.29314	0.866669	0.735435	0.744668	0.851004	0.505592	0.760153	0.570024	0.860131	0.592955	1.52056	0.826761	0.575288	0.635873	0.374301	0.552109	0.822498	0.801176	0.344498
BCL3	0.451656	0.363176	0.347694	0.683309	0.443485	0.435848	0.480758	0.173332	0.61059	0.49207	0.493926	0.175168	0.37574	0.123684	0.653322	0.744443	0.161143	0.522714	0.642681	0.284139	0.714876	0.849849	0.143235	0.411136	0.884947	1.17022	0.799201	0.661577	1.09662	0.305101	1.76919	0.716018	0.606479	0.531152	0.88415	1.26195	0.192025	0.457024	0.892095	0.783281	1.3656	0.849399	0.498702	1.01864	0.633195
BCL6	2.83779	1.93836	2.88545	2.57418	2.42132	4.28363	2.95292	6.31688	6.46598	4.07693	4.64384	1.70315	3.68183	2.36349	3.96078	5.63018	2.13087	2.26141	2.81839	2.14083	4.59495	3.4089	5.99902	0.785645	5.24042	3.67949	2.13806	2.81425	5.72054	7.19061	6.13054	4.215	3.47236	4.40753	12.3575	8.15868	5.24312	3.19391	4.05508	3.50026	3.76181	6.50367	3.69562	5.72047	6.66599
BCL7A	0.635364	0.571394	0.309158	0.101263	0.375554	0.383885	0.263504	0.107029	0.539382	2.12913e-09	0.236402	0.469444	0.339674	0.366585	0.380078	0.161081	0.661012	0.180431	0.232485	0.269587	0.364878	0.594432	0.268543	0.270791	0.216306	0.334874	0.374412	0.401303	0.249204	0.401905	0.284695	0.473109	0.264961	0.384781	7.02791e-08	0.151122	0.306461	0.207701	0.485954	0.49854	0.367954	0.337154	0.459681	0.374394	0.0493874
BCL7B	0.364861	0.519303	0.572842	0.486171	0.659717	1.07412	0.567731	0.337939	0.50324	0.368901	0.573241	0.8194	0.499649	0.985342	0.9852	0.671555	0.589978	0.800513	0.461729	1.80242	1.10092	2.25444	0.524414	0.346639	0.546829	0.374904	0.752949	0.701878	0.692123	0.27932	0.766466	1.13573	1.05917	0.803948	0.362416	1.11033	0.755154	0.602374	0.772577	1.25752	1.34378	1.55338	0.898306	0.850774	0.457551
BCL7C	0.210481	0.472592	0.512608	0	0.0939037	0.112032	0.215232	0.135931	1.1886	0.208596	0.363157	0.303303	0.347677	0.049114	0.217035	0.213542	0.221051	0.203976	0.245795	0.241389	0.167673	0	0.212651	0.261991	0	0.682184	0.0979085	0.770212	0.278857	0	0.181262	0.208851	0.11297	0.205313	1.38554e-17	0.380249	0.0892449	0.0808553	0.41489	0.441455	0.370201	0.544137	0.208453	0.349175	0.171965
BCL9	0.14405	0.119064	0.210696	0.241542	0.351926	0.195641	0.121388	0.240708	0.461931	0.0828293	0.18898	0.235885	0.0818405	0.0936876	0.222025	0.164669	0.244124	0.292738	0.21783	0.0907562	0.393819	0.153518	0.0723316	0.207617	0.343757	0.10342	0.461426	0.235196	0.313544	0.256786	0.141647	0.489681	0.193474	0.26732	0.245565	0.424843	0.604196	0.369264	0.33838	0.260029	0.313458	0.301694	0.397246	0.198448	0.269266
BCL9L	1.33083	1.0611	1.56813	1.11873	1.33082	1.05995	0.696972	0.267719	1.14634	0.405346	1.03703	0.86894	0.595762	0.962481	1.10198	0.779518	0.729765	0.974868	0.905061	1.1901	0.981	0.657368	1.05914	0.46568	1.1145	1.5169	1.33389	1.06598	1.17078	0.691156	0.960191	1.73292	0.674605	1.25564	0.607371	2.0829	1.28219	1.02771	1.30102	1.4699	1.52304	1.17534	2.42202	1.57813	1.13233
BCLAF1	2.63707	1.6727	2.10829	3.88225	2.4679	2.28863	2.30905	2.87986	1.83915	0.930268	1.20441	2.1331	1.21608	2.78132	1.6865	2.56204	2.43442	2.10782	2.0406	1.48311	1.57504	1.80218	1.74819	3.01075	1.9674	1.16821	1.92169	2.10861	2.41722	4.36127	2.72786	2.13769	2.87099	2.75296	2.82997	1.71714	2.86538	3.99565	1.65846	2.24389	2.16204	1.73212	2.93993	2.39169	3.02514
BCMO1	17.2545	6.49943	1.53887	8.39238	5.8184	2.94714	1.59586	0.815105	5.26149	4.17426	4.54269	4.06063	3.63782	4.31091	4.74323	5.41217	4.63586	3.29435	1.29674	5.40751	1.07863	7.17602	2.5172	1.9713	1.95836	3.39909	3.27385	3.46274	5.15261	0.506385	8.46454	3.27533	5.85017	2.40568	8.75577	1.10014	0.849892	2.62959	1.86998	8.51923	2.81599	1.84002	5.2681	2.69592	2.87623
BCOR	0.663931	0.706763	0.472012	0.69572	0.940707	0.855048	0.98153	0.496351	0.575044	0.278338	0.829382	0.99152	0.591469	0.629651	0.485338	0.657104	0.569687	0.664351	0.713272	0.427788	0.661691	0.644846	1.08148	0.755812	1.29955	0.564736	0.691153	0.906584	0.823145	0.79818	0.638256	0.725324	1.01297	0.747344	0.569301	0.957164	1.37862	0.884118	0.794429	0.975191	1.106	0.61801	1.16592	1.12255	0.424142
BCORL1	0.282431	0.330189	0.253752	0.47711	0.359624	0.49229	0.429531	0.368959	0.358714	0.336466	0.504288	0.515878	0.693094	0.175518	0.598994	0.259479	0.176775	0.391374	0.234024	0.674046	0.309613	0.328692	0.580752	0.212334	0.299368	0.456698	0.6137	0.64403	0.4475	0.206174	0.354351	0.606443	0.161675	0.316116	0.57159	0.328493	0.257527	0.355779	0.64295	0.267336	0.377514	0.586037	0.422903	0.579458	0.498642
BCR	0.668976	0.762797	0.655099	0.679481	0.493706	0.633063	0.674959	0.374205	0.922412	0.472145	0.661546	1.06924	0.678424	0.63167	0.593689	0.415993	0.612558	0.517671	0.787493	0.82541	0.642252	0.763983	0.800993	0.451123	0.847265	0.498444	0.661667	0.977148	1.15293	0.572187	0.729008	1.08267	0.439902	0.911295	0.659135	1.06744	0.425556	0.77373	1.03529	0.703718	0.731005	1.00704	1.10924	0.708546	0.528172
BCS1L	0.433363	1.5628	1.00079	0.916475	0.364717	0.645885	0.826686	0.202497	9.91745	2.20091	1.62454	11.8065	1.27878	0.237338	0.896446	0.782167	0	0.898146	1.64092	0.576201	0.516792	0.291679	2.33628	0.126974	0.391877	0.0982474	0.998143	8.83231	1.43384	0.439097	0.770591	0.970307	0.881635	0.586694	0.762236	0.897752	0.12755	0.140318	5.11263	2.22097	0.952365	3.91125	0.454165	0.628137	0.479623
BDH1	0.245274	0.292589	0.222674	0.194494	0.225413	0.413527	0.256577	0.0770883	3.82518	0.233435	0.267181	1.82834	0.41777	0.046825	0.696191	0.145025	0.172001	0.182394	0.315927	0.421521	0.242788	0.396598	2.24234	0.1219	0.16954	0.400763	0.434661	2.06581	0.220912	0.278438	0.108872	0.290537	0.127429	0.267938	0.240485	0.285724	0.052555	0.240658	1.99751	0.41275	0.265022	3.21546	0.30357	0.612599	0.125689
BDKRB2	0.0370309	0.660854	0.096509	0	0.0293089	0.0968582	0.261287	0.0410353	0.248391	0.42578	0.228973	0.272195	0.359433	0.091549	0.256983	0.1294	0.196274	0.36367	0.218627	0.193479	0.0601294	0.0687253	0.776392	0.0316996	0.0779305	1.13306e-36	0.198132	0.652591	0.0924229	0	0.251184	0.138051	0.0900768	0.0606035	0.12967	0.0877637	0.0207227	0.0627953	0.576202	0.163411	0.0861473	0.686694	0.0630538	0.126029	0.10792
BDP1	1.20723	0.474629	1.10566	1.42485	0.710087	0.820481	1.05731	1.07301	0.591294	0.342025	0.424649	1.15823	0.382943	0.693129	0.573002	0.775586	0.952054	0.826345	0.847891	0.548056	0.711458	0.73957	0.858698	1.21452	0.802489	0.640575	0.929995	0.829845	1.11264	2.58458	0.71589	0.694361	1.08397	1.05456	0.670333	0.6587	0.931735	1.49621	0.631119	0.907197	0.617367	0.652769	1.01871	0.958001	1.21612
BECN1	1.88882	1.92619	2.41188	1.42199	1.83782	2.35152	1.8001	2.54137	1.80091	2.5859	2.21915	1.62015	2.33647	6.16177	2.59932	2.44193	3.2857	3.83893	2.78932	2.50856	2.84832	2.79421	1.98719	4.75327	2.14639	2.90586	1.56403	0.622741	1.05229	1.34681	1.50643	1.48363	1.54628	1.50221	1.92271	1.13342	1.10848	1.41798	1.1277	0.865921	1.56577	0.833203	1.48088	1.09597	1.93347
BEND4	0.180618	1.27764	0.154326	0.129167	0.156969	0.555285	0.277848	0.176308	0.683481	0.667359	0.554391	0.768764	0.608469	0.526104	0.328023	0.242836	0.317886	0.594536	0.386594	0.189175	0.302357	0.149927	0.370859	0.202761	0.251788	0.151502	0.51501	0.759436	0.462675	0.357361	0.376167	0.274014	0.184225	0.279715	0.122015	0.255061	0.16937	0.148759	0.572678	0.650384	0.229595	0.44879	0.224814	0.164676	0.0493066
BEST1	0.440135	0.255901	0.504916	0.347301	0.598751	0.386792	0.501795	0.597811	0.853812	0.29774	0.500561	0.502406	0.480869	0.224515	0.458905	0.562328	0.214509	0.453485	0.699968	0.247573	0.908364	0.404681	0.624012	0.174138	0.537944	0.297464	0.339529	0.419124	0.690332	0.609212	0.518425	0.509537	0.384204	0.537254	1.3321	0.708044	0.852655	0.65041	0.416341	0.610694	0.473241	0.720453	0.558575	0.542144	0.411362
BEST4	1.95643	16.83	1.40445	1.31691	2.90337	5.55212	4.14013	3.36642	7.87749	19.5373	6.02017	6.62922	15.1257	2.93471	5.09098	4.942	5.38128	8.05631	9.65466	10.0531	2.99092	5.51693	4.73569	3.51122	4.10649	6.30479	11.748	6.9728	5.65364	1.95143	4.77194	4.89995	1.36	2.83333	2.78841	2.98724	0.468804	1.0748	10.3578	9.09577	0.234247	8.27439	2.49624	2.26136	0.894437
BET1	0.367194	0.254056	0.257799	0.25332	0.35231	0.448834	0.241353	0.374843	0.259487	0.101346	0.0805303	0.324696	0.319222	0.649582	0.509363	0.277038	0.464644	0.178171	0.233587	0.0702252	0.100388	0	0.531011	0.381047	0.19722	0.12654	0.215078	0.209291	0.0719322	0.596964	0.157557	0.33111	0.378762	0.362125	0.0273148	0.307166	0.146028	0.372748	0.236194	0.378763	0.191767	0.209326	0.199308	0.226625	0.43242
BET1L	1.58272	2.24743	1.31268	0.969214	1.58474	3.33868	2.41326	0.263854	1.47859	4.54768	3.00447	1.0215	1.22783	1.33258	2.4333	1.94285	2.08418	2.77826	1.42096	3.10449	1.66618	2.26463	1.28514	0.67474	2.29844	0.591254	3.60125	2.66546	2.42602	1.06551	2.45392	3.11735	1.48479	2.3737	1.92839	2.49128	2.09423	1.02256	2.73834	2.40898	2.41163	2.63313	2.30589	2.17856	0.936052
BFAR	1.01982	0.285488	0.771543	1.31411	0.796656	1.00298	0.577859	0.833362	0.434893	0.363973	1.10866	1.2093	0.417509	0.503173	0.487817	0.512549	1.43032	0.710975	0.699082	0.924751	0.841235	0.674594	0.741634	1.26374	0.55387	0.0757422	0.354029	1.00028	1.40649	1.16599	0.71802	0.887138	0.821833	1.10475	0.588586	0.565718	1.01611	1.1088	1.19017	0.759351	1.3315	0.726709	0.887578	0.904581	0.936719
BHLHA9	43.2748	23.1952	10.4974	8.5959	24.8207	9.39925	3.88791	6.94757	13.3932	11.7908	23.6452	12.3145	35.7602	19.3584	32.1284	12.963	2.89593	11.8614	11.204	24.6774	3.50377	19.6679	3.08893	6.40048	10.9706	32.3781	20.7764	6.66706	11.4372	0.365535	14.5068	21.2562	25.7233	5.23092	6.35569	17.0392	6.10324	1.0513	14.2582	30.695	12.7169	7.45444	10.4092	16.501	9.14804
BHLHE22	0.539505	0.634799	0.267749	0.0657746	0.50381	0.460015	0.175955	0.291983	1.01921	1.3871	0.438923	0.769083	0.737177	0.815184	0.689063	0.247947	0.10341	0.328069	0.310567	1.06672	0.0631515	0.608667	0.41363	0.263837	0.262105	0.295705	0.316514	0.52947	0.229248	0	0.490257	0.720211	0.0385791	0.0181985	0.140533	0.301196	0.227753	0.0845487	0.576061	0.287044	0.243231	0.841404	0.313557	0.44164	0.192476
BHLHE40	1.20511	1.32003	0.646311	0.923758	0.96355	1.22754	0.911484	1.53776	0.824319	1.94024	1.4316	0.674831	0.670185	0.990624	1.06803	1.32106	0.862314	1.40509	1.25582	1.58117	1.97679	0.513726	0.847168	0.578969	1.66799	1.47084	0.881337	1.49591	2.95096	0.988193	1.05599	1.29821	1.06827	1.48559	1.00851	2.09853	1.11077	1.28203	1.26115	0.96838	1.41608	0.907682	1.77659	1.50525	2.15199
BHLHE41	8.99242	24.8405	4.57214	5.61861	8.32408	16.3637	5.43974	1.81478	8.7724	30.3369	12.7351	7.382	20.0845	5.57413	11.4048	12.1669	13.2773	13.1296	6.05553	27.1986	2.55192	24.4648	7.17837	7.76515	11.8006	23.8809	18.5185	6.57877	5.13299	0.417569	8.49494	4.52985	2.95738	2.04025	8.29227	4.24312	2.08631	0.842782	8.1857	9.50202	6.16532	8.75041	4.05854	7.83526	3.69448
BICD1	0.248391	0.217026	0.401556	0.112737	0.191634	0.20033	0.272659	0.131072	0.206599	0	0.499055	0.353228	0.272315	0.279573	0.272023	0.269002	0.206784	0.237878	0.145537	0.174886	0.170587	0.278649	0.157547	0.150738	0.299497	0.0844728	0.388101	0.29107	0.320817	0.433465	0.14725	0.231561	0.408479	0.322319	0.15803	0.325979	0.166532	0.261398	0.351236	0.344289	0.238962	0.322067	0.319318	0.174536	0.229099
BICD2	1.27825	1.37025	0.9471	1.58555	2.20513	1.7269	1.67547	1.94542	1.52251	1.98574	1.39605	1.35202	1.28591	1.36395	1.27525	1.52153	1.00253	1.10829	1.59987	1.26342	1.86861	1.63574	1.58956	0.829565	1.57956	1.18803	1.51446	1.86863	2.23157	1.48774	1.38845	1.97581	1.44793	1.99287	2.74732	3.60051	2.22728	2.40683	1.90797	1.83138	1.86375	1.9315	2.00954	2.14888	1.31124
BID	0.949101	1.04009	1.27572	0.45373	0.621424	0.684216	1.1841	1.52633	1.01183	1.44436	1.43459	0.705447	1.03861	0.862089	0.938876	1.63487	0.651511	0.832435	1.39518	1.25382	1.18551	2.00775	1.15619	0.849907	1.54795	2.25424	1.25514	1.23681	1.80773	1.44176	1.09442	1.21579	1.43304	1.29497	2.30325	1.65346	1.99814	1.51588	0.838385	1.4194	1.77645	1.46747	0.997415	1.3963	1.05837
BIN1	1.1455	1.30649	1.26892	1.05505	0.592861	0.951666	0.711882	0.182475	0.665206	0.767447	0.536259	0.790796	0.611247	0.752313	1.13911	0.65095	1.02733	0.590351	1.08003	1.03697	0.668964	0.465334	0.670182	0.360794	0.955515	1.12985	1.33413	1.02719	1.34081	0.785144	0.898265	1.36432	0.87838	1.09574	0.430198	1.00198	1.8787	0.66717	1.40754	1.40502	0.929381	0.760021	1.32409	1.20129	0.857609
BIN2	3.89241	2.94921	3.9124	5.12592	5.11222	5.25131	5.45766	6.25401	3.7668	4.26695	4.40234	3.59959	2.67869	5.09297	4.0713	5.71181	4.51122	4.15115	5.36059	3.91815	6.80773	5.78006	8.64002	4.63121	5.69706	4.82471	4.30526	5.44587	8.3664	6.65961	7.14322	5.27285	7.24652	6.18722	8.61616	7.21591	7.11663	7.74888	4.49169	4.79087	5.61354	5.96409	7.5058	5.78353	5.27084
BIN3	0.866089	0.413006	1.11122	0.480445	0.566947	0.897686	0.864277	0.387776	0.590567	0.246344	0.958052	0.373222	0.426996	0.158116	0.526937	0.67741	0.618012	0.54539	0.700774	0.808236	0.913891	1.04058	1.19022	0.131398	1.0878	0.458171	0.447191	0.940421	0.570508	0.552555	0.863866	0.734003	0.757771	1.09969	1.10203	1.02662	0.4532	0.829644	0.991911	0.829655	1.22998	0.814247	0.824737	0.653096	0.596453
BIRC2	3.87516	4.83493	7.47004	6.09238	3.31945	6.08267	5.85596	16.0795	5.66834	6.04152	6.27223	4.83836	9.65935	19.9286	6.06307	14.6825	17.3684	8.85018	5.46241	4.73678	8.13947	7.05494	3.98595	17.4101	3.14161	8.72916	9.4334	1.50099	1.22551	4.78109	1.97789	1.56381	2.06455	2.70052	2.31626	1.64681	1.93189	2.87857	1.97414	1.40844	1.11474	1.41561	1.58456	1.8531	3.49738
BIRC3	4.13961	1.05534	2.72109	3.19019	2.00347	2.05588	2.98754	3.28501	1.24352	0.923695	0.931581	2.30173	0.796438	2.19995	1.95791	1.85632	2.68724	2.01571	1.01535	1.05854	1.77361	1.6242	1.81354	4.54156	1.9092	1.91755	1.67754	2.14597	1.83234	6.91675	0.972072	1.99696	4.6305	3.41895	1.26392	0.977371	3.3963	3.55262	1.98522	2.07128	2.44693	1.13152	2.04332	1.48048	2.53771
BIRC6	2.44955	1.44248	2.74762	2.88738	2.28309	2.39184	2.4064	2.40782	2.27395	0.936097	1.63314	2.88695	1.26449	2.02	1.90008	2.3912	2.46627	2.18395	2.11266	1.88215	2.14464	2.13173	2.80356	2.54452	2.18689	1.94807	1.82583	2.20149	2.1988	4.09281	1.78431	2.28622	2.21466	2.69743	2.56154	2.28045	4.69073	3.40092	1.9446	2.07178	2.35043	2.06043	2.9661	2.54819	2.38362
BIVM-ERCC5	0.777964	0.691485	0.185236	0.0388993	0.316989	0.266139	0.501245	0.0133399	0.335039	0.0502078	0.309019	0.852277	0.283824	0.0334666	0.276285	0.0163542	0.16377	0.34844	0.594712	0.269893	0.599127	0.896397	1.08144	0.882794	0.0187085	0.848458	0.765191	0.0527275	0.116432	1.45642	0.218502	0.372911	0.20718	0.536555	0.827291	0.837524	2.42318	0.634959	0.64657	0.475653	0.810649	0.00127928	0.887224	0.0183012	0.597436
BLCAP	1.41299	0.880941	0.688908	1.69235	1.25529	0.799604	1.21957	1.57407	0.624076	1.13592	1.12979	0.91588	0.67034	2.34851	1.62783	1.34604	1.90683	1.0845	1.34204	1.15591	1.58275	1.84049	0.946012	1.35768	1.46117	1.60621	1.11032	0.769013	1.18537	2.01505	0.905227	1.28509	1.30604	1.32668	0.802918	0.947113	0.475589	1.43376	1.29107	1.12828	0.97366	0.897932	1.39309	0.973292	0.8529
BLK	1.82244	1.30173	1.21528	0.6715	1.79714	1.11775	1.46226	0.642532	0.871777	1.78661	1.39719	0.992715	2.17004	1.71649	1.11225	0.880469	2.17071	1.28903	1.68523	1.93301	1.47806	1.0343	2.91036	0.875008	1.00081	0.801982	1.02633	0.907352	1.01938	0.549178	0.834191	1.12045	0.986227	0.966548	0.817704	1.40896	0.435151	0.499394	1.43689	1.57437	1.61485	1.30073	1.04357	0.769004	0.445983
BLM	0.307498	0.433504	0.264308	0.220976	0.273179	0.121915	0.26933	0.384957	0.090542	0.353625	0.248741	0.220297	0.140687	0.299987	0.330332	0.237103	0.319115	0.172691	0.198529	0.116916	0.297738	0.109236	0.308807	0.221597	0.476974	0.275958	0.166521	0.319495	0.188244	0.712596	0.0962082	0.123786	0.385789	0.224179	0.144043	0.127102	0.0159229	0.354715	0.365853	0.317186	0.234195	0.309264	0.215615	0.180863	0.180047
BLMH	0.451386	0.446154	0.26409	0.173002	0.200504	0.490441	0.29577	0.191995	0.557781	0.701009	0.213659	0.310762	0.469261	0.313146	0.178033	0.412798	0.627994	0.310398	0.284326	0.287756	0.411765	0.384843	0.0906617	0.173487	0.646307	0.421306	0.344697	0.350641	0.442126	0.354045	0.499046	0.313291	0.449592	0.454728	0.251833	0.411482	0.804057	0.362989	0.522383	0.365444	0.275026	0.326842	0.748213	0.596973	0.147658
BLNK	0.686239	0.330377	1.15582	1.25529	0.831341	0.466008	0.630842	1.06141	0.220431	0	0.171024	0.561866	0.346222	1.08198	0.432697	0.471616	0.61086	0.700711	0.264572	0.845118	0.56852	0.70918	0.375906	0.719322	0.53595	0.268735	0.380638	0.407436	0.509213	1.02312	1.04844	0.60273	0.603287	0.578856	0.464072	0.301078	0.36181	0.895561	0.649928	0.933408	0.597313	0.480574	0.496641	0.481288	0.437304
BLOC1S1	0.857291	1.03434	1.22451	1.01095	0.427082	0.473755	1.33579	2.26854	0.657345	1.28368	1.0147	0.897945	1.28652	2.05694	1.51745	0.54066	1.55734	0.91953	0.443801	1.88104	1.38211	0.497478	1.40123	1.73586	0.932314	1.20209	0.200406	1.03761	0.114819	0.388167	0.967194	0.776284	0.632445	0.863598	1.52428	0.335766	0.751413	0.674488	0.792303	0.490549	0.698299	0.717824	1.39535	0.579431	1.6481
BLOC1S2	0.869828	1.15693	0.508905	0.645475	0.556379	0.354407	1.27408	0.829431	0.542005	0.698941	0.568964	0.616	1.38263	1.44825	0.787673	1.53876	0.861414	0.726928	1.31425	1.16447	0.680358	1.33487	1.25788	2.10775	0.884432	0.899263	0.542817	0.619724	1.18318	0.71799	0.597167	1.064	0.392538	1.21158	0.84116	0.555241	0.1081	0.856227	0.998888	0.621836	0.454267	0.786214	0.614141	0.843608	1.00244
BLOC1S3	0.81301	1.20521	0.567385	0.083094	0.317242	0.530015	0.821439	0.263476	0.61284	0.571151	0.627315	0.414032	1.19818	0.526422	0.438849	0.297405	0.522557	0.55444	0.570489	0.682053	0.498397	0.616143	1.18388	0.323028	0.904078	0.531993	0.677585	0.68565	0.385235	0.309183	1.42642	1.06384	0.279543	0.925868	0.537587	0.968442	1.34719	0.444613	0.664116	0.861876	1.13226	1.01218	0.593782	0.635244	0.932105
BLOC1S4	1.2912	2.24691	0.367852	0.904187	0.359144	0.844612	0.631163	0.636093	0.697144	3.06116	2.55155	0.746541	2.66196	1.16192	2.01252	0.872688	1.36669	1.01494	1.64514	1.66298	0.439974	1.7678	1.31266	1.14955	1.38456	0.575842	2.24042	1.27838	0.995033	0.533171	0.853438	1.10642	0.493388	1.16845	0.596856	1.28678	0.495608	0.577742	1.85015	1.73155	0.650841	0.938638	0.744482	0.825189	0.698856
BLOC1S5	0.58118	0.342948	0.340032	0.634025	0.211362	0.284167	0.349995	0.466167	0.164287	0	0.127464	0.261622	0.370017	0.241893	0.360276	0.398634	0.623173	0.313344	0.51637	0.271811	0.58126	0.42231	0.280162	0.268055	0.33529	0.500721	0.297191	0.861532	0.282293	0.576849	0.499069	0.174694	0.668542	0.803078	0.21617	0.370417	0.780398	0.91863	0.838004	0.619575	0.971218	0.530115	0.579389	0.743029	0.798249
BLOC1S5-TXNDC5	0.000204245	0.0124018	0.76672	0.247448	0.404241	2.07789e-06	0.0320841	0.0303382	3.17864e-09	2.25628e-05	6.94303e-07	0.0298786	0.162814	0.000181114	0.362276	0.128991	0.881665	0.00023247	0.0192437	2.42113e-09	0.429877	0.833561	0.000374007	0.000227493	1.99929	2.41727e-07	0.00274104	0.00105434	1.13378	1.65143	0.276829	6.27134e-08	0.220496	0.265359	0.00158691	0.0227708	0.375543	0.291305	0.00117244	0.36891	0.00104488	7.16473e-08	0.00754684	7.92609e-06	0.989096
BLOC1S6	1.22141	1.28501	1.48929	1.33975	1.20609	1.95907	1.38713	3.46471	1.11928	2.65414	1.27926	0.961641	2.10043	4.62084	2.74617	2.75468	3.06768	1.78409	1.47771	0.946601	1.87125	1.88088	0.95437	5.0548	1.3283	2.19197	1.21145	0.603127	0.517126	1.18584	0.631071	0.609693	0.896958	0.983849	0.883657	0.532532	0.794387	1.03534	0.590814	0.482235	0.649924	0.697954	0.693903	0.871908	0.951642
BLVRA	1.01682	1.04691	0.247878	0.414442	0.677504	0.34525	1.4995	1.31295	1.3473	0.292339	1.04532	0.416268	0.334841	0.330662	0.88157	0.581186	0.287205	0.456838	0.269517	0.50642	0.405402	0.903044	0.510576	1.22128	0.121326	1.46005	0.92835	0.981031	0.267033	1.17819	2.49965	1.00059	1.98026	0.706936	0.393955	1.22682	0.552859	0.390986	0.681313	0.713434	1.54885	0.422668	0.504168	1.30743	1.36613
BLVRB	5.23004	17.8424	9.88438	6.12031	7.6484	11.5979	7.31334	15.6095	15.3712	10.8588	17.1301	8.51231	18.1991	40.5799	20.3139	9.759	7.93838	12.1477	24.439	17.0404	10.6296	19.7314	8.08811	15.2046	18.6892	22.1319	13.5543	6.22033	1.13342	2.77236	6.35544	10.3848	3.80268	2.24555	18.593	11.7648	3.19254	6.83439	5.35417	1.57557	4.71373	9.49909	4.64737	4.8972	3.5041
BLZF1	0.363142	0.348962	0.767221	1.04385	0.268844	0.328801	0.280511	0.845856	0.285136	0.417616	0.342803	0.693762	0.279026	0.314908	0.513069	0.415122	0.72939	0.489456	0.545437	0.651223	0.689442	0.602014	0.243125	0.6397	0.808819	0.955957	0.184639	0.431211	0.559885	1.68309	0.627602	0.389829	0.877925	0.513445	0.562778	0.499589	0.288332	0.511992	0.309621	0.707544	0.474126	0.488787	0.547522	0.444691	0.339403
BMF	0.636681	0.489456	0.827777	0.650718	0.867289	0.547649	0.771306	1.00586	0.749876	0.19525	0.623754	0.556043	0.575289	0.368077	0.392658	0.688521	0.671375	0.724654	0.517523	0.574997	0.696251	1.20627	2.13131	0.367056	0.486195	0.58598	0.517953	0.772819	0.254067	0.907966	0.703236	0.653094	0.410461	0.551374	0.657797	0.788798	1.30996	0.805168	0.654665	0.700522	0.701957	0.499976	0.483814	1.01356	0.833085
BMI1	1.03276	0.84479	1.10538	1.07033	0.507104	0.593962	0.67983	0.711676	0.368411	0.248314	0.40424	0.88395	0.360474	0.608543	0.399358	0.462897	0.691194	0.544316	0.429242	0.478266	0.498016	0.306818	0.216843	0.881755	1.32675	0.232531	0.625782	0.573266	0.891646	1.53505	0.467181	0.770167	0.712158	1.08934	0.301164	0.578926	1.45353	0.58116	1.01921	0.450176	0.555775	0.444134	0.634834	0.911944	0.958588
BMP1	0.161632	0.332146	0.0624595	0.178191	0.274925	0.118816	0.183938	0	0.718501	0.290457	0.060108	0.344714	0.276447	0.0599833	0.223738	0.0909102	0.163635	0.142633	0.2493	0.0924107	0.112806	0.0879474	0.264233	0.23788	0.0972145	0.111181	0.283795	0.297911	0.0707108	0	0.108254	0.134643	0.0665026	0.156923	0.0576132	0.135585	0.0128292	0.0647431	0.323404	0.400262	0.135781	0.473516	0.157644	0.182285	0.116281
BMP2K	2.38167	2.96358	2.52592	2.71951	2.97616	2.11486	2.40021	3.36442	3.00991	4.05922	2.381	1.88709	3.13101	10.3647	2.81887	1.89156	4.90639	3.08087	1.84991	1.56967	2.65641	3.50412	2.2896	5.30474	2.13186	3.64113	1.98126	1.17513	1.08929	2.00721	0.950048	0.982308	1.49982	1.03673	1.54991	0.897966	2.2696	1.73517	0.675891	0.724917	0.854734	0.972325	0.953288	1.07545	1.13066
BMPER	0.75664	0.604214	0.16425	0.388792	0.815219	0.337993	0.033215	0	0.177612	2.46693e-19	0.647363	0.148365	1.09839	0.13572	0.570144	0.231525	0.0348434	0.226351	0.0416244	0.378129	0	0.572059	0	0.0481957	0.175422	0.950284	0.401779	0.179356	0.47831	0.0676284	0.512162	0.522472	0.374609	0.094778	0.121523	1.73967e-31	0	0	0.332717	1.02056	0.243723	0.281627	0.164367	0.408991	0.0876378
[truncated: 10,638 more rows]

## Sheet: SCA_GO_Corrected_TRANSCRIPT
function	type	Enrichment Score	Enrichment p-value	% genes in group that are present	DISEASE score	Sex score	Age (Yr) score	DISEASE alt-splicing score	SCA vs. Control score	# genes in list, in group	# genes not in list, in group	# genes in list, not in group	# genes not in list, not in group	GO ID
[truncated: 4,688 more rows]

[truncated: 3 more sheets: GO correlation HBG, GO correlation all, Transcript]
